# Supplementary material for: (2S*)-2-Ammonio-3-(1H-indol-3-yl)propionate pyridine-2,4-dicarboxylic acid ethanol solvate
Source: Acta Crystallogr Sect E Struct Rep Online. 2010 Apr 21;66(Pt 5):o1125–6. doi: 10.1107/S1600536810014017 (PMC2979096; doi:10.1107/S1600536810014017)
Supplement: Supplementary file 1 [file e-66-o1125-sup1.cif]

##############################################################################
###                                                                        ###
###        Electronic paper (Acta Crystallographica Section E)             ###
###                                                                        ###
##############################################################################
#                                                                            #
# This CIF contains the data in a paper accepted for publication in Acta     #
# Crystallographica Section E. It conforms to the requirements of Notes      #
# for Authors for Section E, and has been peer reviewed under the auspices   #
# of the IUCr Commission on Journals.                                        #
#                                                                            #
# Full details of the Crystallographic Information File format               #
# are given in the paper "The Crystallographic Information File (CIF):       #
# a New Standard Archive File for Crystallography" by S. R. Hall, F. H.      #
# Allen and I. D. Brown [Acta Cryst. (1991), A47, 655-685].                  #
#                                                                            #
# The current version of the core CIF dictionary is obtainable from          #
# ftp://ftp.iucr.org/pub/cif_core.dic. The current version number is 2.4.    #
#                                                                            #
# Software is freely available for graphical display of the structure(s) in  #
# this CIF.  For information consult the CIF home page http://www.iucr.org/  #
# cif/home.html                                                              #
#                                                                            #
# This file may be used for bona fide research purposes within the           #
# scientific community so long as proper attribution is given to the journal # 
# article from which it was obtained.                                        #
#                                                                            #
##############################################################################
                                             
data_global
_audit_creation_method     'form.cif (version 2.0)'
_journal_data_validation_number     ?
_journal_date_recd_electronic     2010-03-18
_journal_date_accepted     2010-04-15
_journal_name_full     'Acta Crystallographica, Section E'
_journal_year     2010
_journal_volume     66
_journal_issue      5
_journal_page_first     o1125
_journal_page_last     o1126
_journal_paper_category     QO
_journal_coeditor_code     FB2190
_publ_contact_author_name     'Kai Di'
_publ_contact_author_address
;
College of Chemistry and Chemical Engineering
Qiqihar University
Qiqihar 161006
People's Republic of China
;
_publ_contact_author_email     dikai09@sohu.com
_publ_contact_author_fax     ?
_publ_contact_author_phone     ?
_publ_section_title
;
(2<i>S</i>*)-2-Ammonio-3-(1<i>H</i>-indol-3-yl)propionate
pyridine-2,4-dicarboxylic acid ethanol solvate
;
loop_
    _publ_author_name
    _publ_author_address
    'Kai Di'
;
College of Chemistry and Chemical Engineering
Qiqihar University
Qiqihar 161006
People's Republic of China
;
data_I
_audit_creation_method     SHELXL-97
_chemical_name_systematic
;
(2<i>S</i>*)-2-Ammonio-3-(1<i>H</i>-indol-3-yl)propionate
pyridine-2,4-dicarboxylic acid ethanol solvate
;
_chemical_name_common     ?
_chemical_formula_moiety     'C11 H12 N2 O2, C7 H5 N O4, C2 H6 O'
_chemical_formula_sum     'C20 H23 N3 O7'
_chemical_formula_iupac     'C11 H12 N2 O2, C7 H5 N O4, C2 H6 O'
_chemical_formula_weight     417.41
_chemical_melting_point     ?
_symmetry_cell_setting     triclinic
_symmetry_space_group_name_H-M     'P 1'
_symmetry_space_group_name_Hall     'P 1'
loop_
    _symmetry_equiv_pos_as_xyz
    'x, y, z'
_cell_length_a     7.0320(14)
_cell_length_b     7.7590(16)
_cell_length_c     9.5800(19)
_cell_angle_alpha     85.44(3)
_cell_angle_beta     81.89(3)
_cell_angle_gamma     71.84(3)
_cell_volume     491.34(19)
_cell_formula_units_Z     1
_cell_measurement_reflns_used     1200
_cell_measurement_theta_min     2.7
_cell_measurement_theta_max     24.0
_cell_measurement_temperature     298(2)
_exptl_crystal_description     block
_exptl_crystal_colour     colourless
_exptl_crystal_size_max     0.27
_exptl_crystal_size_mid     0.23
_exptl_crystal_size_min     0.22
_exptl_crystal_density_diffrn     1.411
_exptl_crystal_density_meas     ?
_exptl_crystal_density_method     'not measured'
_exptl_crystal_F_000     220
_exptl_absorpt_coefficient_mu     0.108
_exptl_absorpt_correction_type     multi-scan
_exptl_absorpt_process_details     '(<i>SADABS</i>; Sheldrick, 1996)'
_exptl_absorpt_correction_T_min     0.9714
_exptl_absorpt_correction_T_max     0.9766
_exptl_special_details
;
;
_diffrn_ambient_temperature     298(2)
_diffrn_radiation_type     MoK\a
_diffrn_radiation_wavelength     0.71073
_diffrn_radiation_source     'fine-focus sealed tube'
_diffrn_radiation_monochromator     graphite
_diffrn_measurement_device_type     'Bruker SMART 1000 CCD diffractometer'
_diffrn_measurement_method     '\w scans'
_diffrn_detector_area_resol_mean     ?
_diffrn_reflns_number     4115
_diffrn_reflns_av_R_equivalents     0.0242
_diffrn_reflns_av_sigmaI/netI     0.0427
_diffrn_reflns_theta_min     2.15
_diffrn_reflns_theta_max     27.00
_diffrn_reflns_theta_full     27.00
_diffrn_measured_fraction_theta_max     0.979
_diffrn_measured_fraction_theta_full     0.979
_diffrn_reflns_limit_h_min     -8
_diffrn_reflns_limit_h_max     8
_diffrn_reflns_limit_k_min     -9
_diffrn_reflns_limit_k_max     9
_diffrn_reflns_limit_l_min     -12
_diffrn_reflns_limit_l_max     12
_diffrn_standards_number     0
_diffrn_standards_interval_count     .
_diffrn_standards_interval_time     .
_diffrn_standards_decay_%     ?
_refine_special_details
;
 Refinement of F^2^ against ALL reflections.  The weighted R-factor wR and
 goodness of fit S are based on F^2^, conventional R-factors R are based
 on F, with F set to zero for negative F^2^. The threshold expression of
 F^2^ > 2sigma(F^2^) is used only for calculating R-factors(gt) etc. and is
 not relevant to the choice of reflections for refinement.  R-factors based
 on F^2^ are statistically about twice as large as those based on F, and R-
 factors based on ALL data will be even larger.
;
_reflns_number_total     2092
_reflns_number_gt     1815
_reflns_threshold_expression     I>2\s(I)
_refine_ls_structure_factor_coef     Fsqd
_refine_ls_matrix_type     full
_refine_ls_R_factor_all     0.0523
_refine_ls_R_factor_gt     0.0448
_refine_ls_wR_factor_gt     0.1043
_refine_ls_wR_factor_ref     0.1089
_refine_ls_goodness_of_fit_ref     1.018
_refine_ls_restrained_S_all     1.016
_refine_ls_number_reflns     2092
_refine_ls_number_parameters     285
_refine_ls_number_restraints     6
_refine_ls_number_constraints     78
_refine_ls_hydrogen_treatment     mixed
_refine_ls_weighting_scheme     calc
_refine_ls_weighting_details
                 'calc w=1/[\s^2^(Fo^2^)+(0.0628P)^2^] where P=(Fo^2^+2Fc^2^)/3'
_atom_sites_solution_hydrogens     difmap
_atom_sites_solution_primary     direct
_atom_sites_solution_secondary     difmap
_refine_ls_shift/su_max     0.000
_refine_ls_shift/su_mean     0.000
_refine_diff_density_max     0.179
_refine_diff_density_min     -0.215
_refine_ls_extinction_method     none
_refine_ls_extinction_coef     ?
_refine_ls_abs_structure_details     ?
_refine_ls_abs_structure_Flack     ?
loop_
    _atom_type_symbol
    _atom_type_description
    _atom_type_scat_dispersion_real
    _atom_type_scat_dispersion_imag
    _atom_type_scat_source
    'C' 'C' 0.0033 0.0016
                         'International Tables Vol C Tables 4.2.6.8 and 6.1.1.4'
    'H' 'H' 0.0000 0.0000
                         'International Tables Vol C Tables 4.2.6.8 and 6.1.1.4'
    'N' 'N' 0.0061 0.0033
                         'International Tables Vol C Tables 4.2.6.8 and 6.1.1.4'
    'O' 'O' 0.0106 0.0060
                         'International Tables Vol C Tables 4.2.6.8 and 6.1.1.4'
_computing_data_collection     '<i>SMART</i> (Bruker, 1998)'
_computing_cell_refinement     '<i>SAINT</i> (Bruker, 1998)'
_computing_data_reduction     '<i>SAINT</i> (Bruker, 1998)'
_computing_structure_solution     '<i>SHELXTL</i> (Sheldrick, 2008)'
_computing_structure_refinement     '<i>SHELXTL</i> (Sheldrick, 2008)'
_computing_molecular_graphics     '<i>SHELXTL</i> (Sheldrick, 2008)'
_computing_publication_material
                      '<i>SHELXTL</i> (Sheldrick, 2008) and PLATON (Spek, 2009)'
loop_
    _atom_site_type_symbol
    _atom_site_label
    _atom_site_fract_x
    _atom_site_fract_y
    _atom_site_fract_z
    _atom_site_U_iso_or_equiv
    _atom_site_adp_type
    _atom_site_calc_flag
    _atom_site_refinement_flags
    _atom_site_occupancy
    _atom_site_disorder_assembly
    _atom_site_disorder_group
    O O1 0.2726(4) 0.7005(3) 0.5137(3) 0.0503(7) Uani d . 1 . .
    H H1 0.276(7) 0.635(7) 0.439(6) 0.075 Uiso d . 1 . .
    O O2 0.1776(6) 0.9447(4) 0.3743(3) 0.0725(10) Uani d . 1 . .
    O O3 0.2236(5) 0.7586(4) 1.0219(3) 0.0560(8) Uani d . 1 . .
    O O4 0.1597(5) 1.0309(3) 1.1063(2) 0.0509(7) Uani d D 1 . .
    H H4 0.175(7) 0.970(6) 1.187(3) 0.076 Uiso d D 1 . .
    O O5 0.5693(4) 0.2870(4) 1.3453(3) 0.0522(7) Uani d . 1 . .
    O O6 0.2941(4) 0.5149(4) 1.3097(3) 0.0554(8) Uani d . 1 . .
    O O7 0.9134(4) 0.3938(4) 0.3005(3) 0.0601(8) Uani d D 1 . .
    H H7 0.831(6) 0.332(6) 0.301(6) 0.090 Uiso d D 1 . .
    N N1 0.1492(4) 1.1892(3) 0.8482(3) 0.0316(6) Uani d . 1 . .
    N N2 0.5947(4) 0.2711(4) 0.6481(3) 0.0396(7) Uani d D 1 . .
    H H2A 0.582(7) 0.304(6) 0.5569(17) 0.059 Uiso d D 1 . .
    N N3 0.2260(4) 0.3869(3) 1.0847(3) 0.0304(6) Uani d . 1 . .
    H H3A 0.2096 0.5039 1.0629 0.046 Uiso calc R 1 . .
    H H3B 0.1305 0.3763 1.1534 0.046 Uiso calc R 1 . .
    H H3C 0.2174 0.3316 1.0090 0.046 Uiso calc R 1 . .
    C C1 0.1801(5) 1.0105(4) 0.8599(3) 0.0274(6) Uani d . 1 . .
    C C2 0.2031(5) 0.9032(4) 0.7466(3) 0.0288(7) Uani d . 1 . .
    H H2 0.2292 0.7783 0.7597 0.035 Uiso calc R 1 . .
    C C3 0.1866(5) 0.9845(4) 0.6140(3) 0.0302(7) Uani d . 1 . .
    C C4 0.1478(5) 1.1699(5) 0.6004(3) 0.0362(8) Uani d . 1 . .
    H H4A 0.1329 1.2299 0.5128 0.043 Uiso calc R 1 . .
    C C5 0.1316(5) 1.2645(4) 0.7195(3) 0.0346(7) Uani d . 1 . .
    H H5 0.1068 1.3895 0.7090 0.042 Uiso calc R 1 . .
    C C6 0.2122(5) 0.8722(5) 0.4871(3) 0.0400(8) Uani d . 1 . .
    C C7 0.1919(5) 0.9201(4) 1.0033(3) 0.0329(7) Uani d . 1 . .
    C C8 0.6594(5) 0.0930(5) 0.8419(3) 0.0311(7) Uani d . 1 . .
    C C9 0.6549(5) 0.0934(5) 0.6954(3) 0.0341(7) Uani d . 1 . .
    C C10 0.7065(6) -0.0663(5) 0.6231(4) 0.0451(9) Uani d . 1 . .
    H H10 0.7036 -0.0642 0.5263 0.054 Uiso calc R 1 . .
    C C11 0.7617(6) -0.2262(5) 0.6995(5) 0.0502(10) Uani d . 1 . .
    H H11 0.7968 -0.3349 0.6535 0.060 Uiso calc R 1 . .
    C C12 0.7666(6) -0.2308(6) 0.8447(5) 0.0510(10) Uani d . 1 . .
    H H12 0.8051 -0.3420 0.8938 0.061 Uiso calc R 1 . .
    C C13 0.7152(5) -0.0727(5) 0.9160(4) 0.0402(8) Uani d . 1 . .
    H H13 0.7178 -0.0767 1.0130 0.048 Uiso calc R 1 . .
    C C14 0.6009(5) 0.2784(4) 0.8802(3) 0.0314(7) Uani d . 1 . .
    C C15 0.5622(5) 0.3797(5) 0.7600(4) 0.0354(7) Uani d . 1 . .
    H H15 0.5194 0.5059 0.7544 0.043 Uiso calc R 1 . .
    C C16 0.5926(5) 0.3425(5) 1.0252(3) 0.0368(8) Uani d . 1 . .
    H H16A 0.5705 0.4726 1.0191 0.044 Uiso calc R 1 . .
    H H16B 0.7223 0.2856 1.0590 0.044 Uiso calc R 1 . .
    C C17 0.4276(5) 0.3016(4) 1.1330(3) 0.0303(7) Uani d . 1 . .
    H H17 0.4531 0.1699 1.1423 0.036 Uiso calc R 1 . .
    C C18 0.4303(5) 0.3726(5) 1.2774(3) 0.0349(7) Uani d . 1 . .
    C C19 0.7449(10) 0.7082(7) 0.2595(6) 0.0880(18) Uani d . 1 . .
    H H19A 0.6650 0.6699 0.2022 0.132 Uiso calc R 1 . .
    H H19B 0.8566 0.7329 0.2008 0.132 Uiso calc R 1 . .
    H H19C 0.6635 0.8162 0.3066 0.132 Uiso calc R 1 . .
    C C20 0.8210(7) 0.5635(6) 0.3650(5) 0.0608(11) Uani d . 1 . .
    H H20A 0.9183 0.5939 0.4129 0.073 Uiso calc R 1 . .
    H H20B 0.7101 0.5543 0.4350 0.073 Uiso calc R 1 . .
loop_
    _atom_site_aniso_label
    _atom_site_aniso_U_11
    _atom_site_aniso_U_22
    _atom_site_aniso_U_33
    _atom_site_aniso_U_12
    _atom_site_aniso_U_13
    _atom_site_aniso_U_23
    O1 0.0771(19) 0.0433(16) 0.0285(13) -0.0102(14) -0.0109(12) -0.0145(11)
    O2 0.128(3) 0.066(2) 0.0212(13) -0.0198(19) -0.0207(15) -0.0064(13)
    O3 0.105(2) 0.0348(14) 0.0324(14) -0.0252(15) -0.0166(14) 0.0061(11)
    O4 0.100(2) 0.0418(15) 0.0188(11) -0.0313(15) -0.0099(13) 0.0001(10)
    O5 0.0589(17) 0.0725(19) 0.0293(13) -0.0211(14) -0.0158(12) -0.0036(13)
    O6 0.0627(18) 0.0611(18) 0.0423(16) -0.0106(14) -0.0094(13) -0.0298(13)
    O7 0.0569(18) 0.0624(19) 0.0623(19) -0.0243(14) 0.0092(15) -0.0139(15)
    N1 0.0417(15) 0.0273(14) 0.0255(13) -0.0086(11) -0.0053(11) -0.0044(11)
    N2 0.0477(17) 0.0486(18) 0.0227(14) -0.0155(14) -0.0048(12) 0.0021(13)
    N3 0.0396(15) 0.0306(14) 0.0244(13) -0.0147(12) -0.0020(10) -0.0080(10)
    C1 0.0315(15) 0.0293(15) 0.0226(14) -0.0100(12) -0.0040(11) -0.0028(12)
    C2 0.0369(16) 0.0255(15) 0.0235(15) -0.0069(13) -0.0046(12) -0.0063(12)
    C3 0.0294(16) 0.0399(18) 0.0219(14) -0.0090(14) -0.0053(12) -0.0062(13)
    C4 0.047(2) 0.0393(19) 0.0226(16) -0.0142(16) -0.0075(14) 0.0034(14)
    C5 0.0436(18) 0.0273(16) 0.0329(17) -0.0100(14) -0.0083(14) 0.0030(13)
    C6 0.050(2) 0.046(2) 0.0230(18) -0.0117(17) -0.0045(15) -0.0066(15)
    C7 0.0490(19) 0.0331(19) 0.0219(15) -0.0177(15) -0.0084(13) -0.0028(13)
    C8 0.0297(16) 0.0371(17) 0.0276(15) -0.0126(13) 0.0003(12) -0.0050(13)
    C9 0.0324(17) 0.0437(19) 0.0283(16) -0.0144(15) -0.0017(13) -0.0053(15)
    C10 0.051(2) 0.056(2) 0.0306(18) -0.0194(18) 0.0049(15) -0.0206(17)
    C11 0.046(2) 0.044(2) 0.061(3) -0.0128(18) 0.0051(19) -0.022(2)
    C12 0.051(2) 0.038(2) 0.059(3) -0.0112(17) 0.0027(19) -0.0013(18)
    C13 0.043(2) 0.040(2) 0.0339(18) -0.0092(16) -0.0002(14) 0.0002(16)
    C14 0.0327(17) 0.0356(17) 0.0255(15) -0.0096(14) 0.0001(12) -0.0075(13)
    C15 0.0391(18) 0.0355(18) 0.0319(17) -0.0134(15) 0.0004(14) -0.0025(14)
    C16 0.0455(19) 0.0410(19) 0.0288(17) -0.0209(15) 0.0004(14) -0.0071(14)
    C17 0.0397(17) 0.0310(16) 0.0241(15) -0.0147(13) -0.0050(12) -0.0051(12)
    C18 0.0426(19) 0.046(2) 0.0233(15) -0.0229(16) -0.0025(13) -0.0059(14)
    C19 0.122(5) 0.070(4) 0.056(3) -0.013(3) -0.001(3) 0.002(3)
    C20 0.061(3) 0.074(3) 0.046(2) -0.023(2) 0.0042(19) -0.013(2)
_geom_special_details
;
 All esds (except the esd in the dihedral angle between two l.s. planes)
 are estimated using the full covariance matrix.  The cell esds are taken
 into account individually in the estimation of esds in distances, angles
 and torsion angles; correlations between esds in cell parameters are only
 used when they are defined by crystal symmetry.  An approximate (isotropic)
 treatment of cell esds is used for estimating esds involving l.s. planes.
;
loop_
    _geom_bond_atom_site_label_1
    _geom_bond_atom_site_label_2
    _geom_bond_site_symmetry_2
    _geom_bond_distance
    _geom_bond_publ_flag
    O1 C6 . 1.282(5) ?
    O1 H1 . 0.90(5) ?
    O2 C6 . 1.199(4) ?
    O3 C7 . 1.205(4) ?
    O4 C7 . 1.310(4) ?
    O4 H4 . 0.875(11) ?
    O5 C18 . 1.235(4) ?
    O6 C18 . 1.242(4) ?
    O7 C20 . 1.422(5) ?
    O7 H7 . 0.855(11) ?
    N1 C5 . 1.326(4) ?
    N1 C1 . 1.333(4) ?
    N2 C15 . 1.367(4) ?
    N2 C9 . 1.370(5) ?
    N2 H2A . 0.899(11) ?
    N3 C17 . 1.488(4) ?
    N3 H3A . 0.8900 ?
    N3 H3B . 0.8900 ?
    N3 H3C . 0.8900 ?
    C1 C2 . 1.381(4) ?
    C1 C7 . 1.493(4) ?
    C2 C3 . 1.376(4) ?
    C2 H2 . 0.9300 ?
    C3 C4 . 1.377(5) ?
    C3 C6 . 1.509(4) ?
    C4 C5 . 1.378(5) ?
    C4 H4A . 0.9300 ?
    C5 H5 . 0.9300 ?
    C8 C13 . 1.390(5) ?
    C8 C9 . 1.408(5) ?
    C8 C14 . 1.430(5) ?
    C9 C10 . 1.389(5) ?
    C10 C11 . 1.364(6) ?
    C10 H10 . 0.9300 ?
    C11 C12 . 1.393(6) ?
    C11 H11 . 0.9300 ?
    C12 C13 . 1.374(5) ?
    C12 H12 . 0.9300 ?
    C13 H13 . 0.9300 ?
    C14 C15 . 1.352(5) ?
    C14 C16 . 1.500(4) ?
    C15 H15 . 0.9300 ?
    C16 C17 . 1.534(4) ?
    C16 H16A . 0.9700 ?
    C16 H16B . 0.9700 ?
    C17 C18 . 1.534(4) ?
    C17 H17 . 0.9800 ?
    C19 C20 . 1.472(7) ?
    C19 H19A . 0.9600 ?
    C19 H19B . 0.9600 ?
    C19 H19C . 0.9600 ?
    C20 H20A . 0.9700 ?
    C20 H20B . 0.9700 ?
loop_
    _geom_angle_atom_site_label_1
    _geom_angle_atom_site_label_2
    _geom_angle_atom_site_label_3
    _geom_angle_site_symmetry_1
    _geom_angle_site_symmetry_3
    _geom_angle
    _geom_angle_publ_flag
    C6 O1 H1 . . 113(3) ?
    C7 O4 H4 . . 110(3) ?
    C20 O7 H7 . . 112(4) ?
    C5 N1 C1 . . 116.2(3) ?
    C15 N2 C9 . . 108.7(3) ?
    C15 N2 H2A . . 128(3) ?
    C9 N2 H2A . . 123(3) ?
    C17 N3 H3A . . 109.5 ?
    C17 N3 H3B . . 109.5 ?
    H3A N3 H3B . . 109.5 ?
    C17 N3 H3C . . 109.5 ?
    H3A N3 H3C . . 109.5 ?
    H3B N3 H3C . . 109.5 ?
    N1 C1 C2 . . 123.8(3) ?
    N1 C1 C7 . . 118.4(3) ?
    C2 C1 C7 . . 117.8(3) ?
    C3 C2 C1 . . 118.8(3) ?
    C3 C2 H2 . . 120.6 ?
    C1 C2 H2 . . 120.6 ?
    C2 C3 C4 . . 118.3(3) ?
    C2 C3 C6 . . 120.5(3) ?
    C4 C3 C6 . . 121.2(3) ?
    C3 C4 C5 . . 118.5(3) ?
    C3 C4 H4A . . 120.7 ?
    C5 C4 H4A . . 120.7 ?
    N1 C5 C4 . . 124.3(3) ?
    N1 C5 H5 . . 117.8 ?
    C4 C5 H5 . . 117.8 ?
    O2 C6 O1 . . 125.9(3) ?
    O2 C6 C3 . . 120.3(3) ?
    O1 C6 C3 . . 113.8(3) ?
    O3 C7 O4 . . 123.2(3) ?
    O3 C7 C1 . . 122.3(3) ?
    O4 C7 C1 . . 114.5(3) ?
    C13 C8 C9 . . 118.6(3) ?
    C13 C8 C14 . . 134.3(3) ?
    C9 C8 C14 . . 107.1(3) ?
    N2 C9 C10 . . 130.7(3) ?
    N2 C9 C8 . . 107.2(3) ?
    C10 C9 C8 . . 122.1(3) ?
    C11 C10 C9 . . 117.6(3) ?
    C11 C10 H10 . . 121.2 ?
    C9 C10 H10 . . 121.2 ?
    C10 C11 C12 . . 121.7(4) ?
    C10 C11 H11 . . 119.2 ?
    C12 C11 H11 . . 119.2 ?
    C13 C12 C11 . . 120.7(4) ?
    C13 C12 H12 . . 119.6 ?
    C11 C12 H12 . . 119.6 ?
    C12 C13 C8 . . 119.4(3) ?
    C12 C13 H13 . . 120.3 ?
    C8 C13 H13 . . 120.3 ?
    C15 C14 C8 . . 106.3(3) ?
    C15 C14 C16 . . 128.1(3) ?
    C8 C14 C16 . . 125.6(3) ?
    C14 C15 N2 . . 110.7(3) ?
    C14 C15 H15 . . 124.7 ?
    N2 C15 H15 . . 124.7 ?
    C14 C16 C17 . . 114.1(3) ?
    C14 C16 H16A . . 108.7 ?
    C17 C16 H16A . . 108.7 ?
    C14 C16 H16B . . 108.7 ?
    C17 C16 H16B . . 108.7 ?
    H16A C16 H16B . . 107.6 ?
    N3 C17 C18 . . 109.6(3) ?
    N3 C17 C16 . . 110.3(3) ?
    C18 C17 C16 . . 110.3(3) ?
    N3 C17 H17 . . 108.8 ?
    C18 C17 H17 . . 108.8 ?
    C16 C17 H17 . . 108.8 ?
    O5 C18 O6 . . 127.7(3) ?
    O5 C18 C17 . . 117.1(3) ?
    O6 C18 C17 . . 115.1(3) ?
    C20 C19 H19A . . 109.5 ?
    C20 C19 H19B . . 109.5 ?
    H19A C19 H19B . . 109.5 ?
    C20 C19 H19C . . 109.5 ?
    H19A C19 H19C . . 109.5 ?
    H19B C19 H19C . . 109.5 ?
    O7 C20 C19 . . 111.0(4) ?
    O7 C20 H20A . . 109.4 ?
    C19 C20 H20A . . 109.4 ?
    O7 C20 H20B . . 109.4 ?
    C19 C20 H20B . . 109.4 ?
    H20A C20 H20B . . 108.0 ?
loop_
    _geom_hbond_atom_site_label_D
    _geom_hbond_atom_site_label_H
    _geom_hbond_atom_site_label_A
    _geom_hbond_site_symmetry_A
    _geom_hbond_distance_DH
    _geom_hbond_distance_HA
    _geom_hbond_distance_DA
    _geom_hbond_angle_DHA
    N3 H3C N1 1_545 0.89 2.15 3.032(4) 169.6
    N3 H3B O7 1_456 0.89 1.90 2.787(4) 171.1
    N3 H3A O3 1 0.89 2.01 2.894(4) 169.7
    N2 H2A O5 1_554 0.899(11) 2.059(19) 2.922(4) 161(4)
    O7 H7 O5 1_554 0.855(11) 1.96(3) 2.762(4) 155(5)
    O1 H1 O6 1_554 0.90(5) 1.58(6) 2.479(3) 177(5)
    O4 H4 O2 1_556 0.875(11) 1.79(2) 2.611(3) 155(5)
    C20 H20A O6 1_654 0.97 2.59 3.200(6) 121.5
