# Supplementary material for: (2S*)-2-Ammonio-3-(1H-indol-3-yl)propionate pyridine-2,4-dicarboxylic acid ethanol solvate
Source: Acta Crystallogr Sect E Struct Rep Online. 2010 Apr 21;66(Pt 5):o1125–6. doi: 10.1107/S1600536810014017 (PMC2979096; doi:10.1107/S1600536810014017)
Supplement: Supplementary file 2 [file e-66-o1125-Isup2.hkl]

# 
# h,k,l, Fc-squared, Fo-squared, sigma(Fo-squared) and status flag 
# 
data_I
_shelx_title ' A in P1' 
_shelx_refln_list_code          4 
_shelx_F_calc_maximum       98.04 
_exptl_crystal_F_000       220.00 
_reflns_d_resolution_high  0.7828 
 
loop_ 
 _symmetry_equiv_pos_as_xyz 
 'x, y, z' 
 
_cell_length_a     7.0320 
_cell_length_b     7.7590 
_cell_length_c     9.5800 
_cell_angle_alpha  85.443 
_cell_angle_beta   81.887 
_cell_angle_gamma  71.839 
 
_shelx_F_squared_multiplier     1.000 
 
loop_ 
 _refln_index_h 
 _refln_index_k 
 _refln_index_l 
 _refln_F_squared_calc 
 _refln_F_squared_meas 
 _refln_F_squared_sigma 
 _refln_observed_status 
   1   0   0      551.72      575.76      9.24 o 
   2   0   0     5499.44     5126.13     62.47 o 
   3   0   0      879.49      882.26     11.89 o 
   4   0   0      224.20      233.87      4.31 o 
   5   0   0      123.58      127.64      3.16 o 
   6   0   0        7.25        8.15      1.31 o 
   7   0   0       18.71       19.94      3.22 o 
   8   0   0        8.59        8.69      2.46 o 
  -8   1   0        0.89        3.08      1.45 o 
  -7   1   0        8.42        6.85      1.90 o 
  -6   1   0       39.31       32.11      3.24 o 
  -5   1   0       27.47       28.15      5.31 o 
  -4   1   0        3.48        3.04      0.61 o 
  -3   1   0      357.01      359.02      5.67 o 
  -2   1   0       15.03       14.80      0.73 o 
  -1   1   0     1514.89     1519.53     18.96 o 
   0   1   0      547.63      564.90      7.24 o 
   1   1   0      382.43      434.13      5.71 o 
   2   1   0     9612.10     8844.69    108.60 o 
   3   1   0       60.95       64.83      1.65 o 
   4   1   0     2053.92     2128.45     27.30 o 
   5   1   0       29.25       28.96      1.53 o 
   6   1   0      183.21      168.65      3.98 o 
   7   1   0       52.07       45.65      4.64 o 
   8   1   0        2.82        4.47      1.81 o 
  -7   2   0       14.84       13.17      2.68 o 
  -6   2   0        4.35        5.30      1.15 o 
  -5   2   0       53.49       52.65      3.15 o 
  -4   2   0       46.65       45.40      1.99 o 
  -3   2   0      112.01      113.95      3.11 o 
  -2   2   0      119.10      134.50      2.65 o 
  -1   2   0      102.80      116.24      2.20 o 
   0   2   0     1169.32     1155.63     14.63 o 
   1   2   0     1096.56     1081.92     13.74 o 
   2   2   0       36.48       39.36      1.11 o 
   3   2   0      222.54      227.63      3.87 o 
   4   2   0      356.91      352.79      5.74 o 
   5   2   0       72.92       66.71      2.79 o 
   6   2   0      515.71      476.44      8.05 o 
   7   2   0        1.29        1.79      1.21 o 
   8   2   0       67.71       59.74      4.90 o 
  -7   3   0       12.28       16.30      3.00 o 
  -6   3   0       20.79       21.25      2.20 o 
  -5   3   0       41.79       36.25      3.61 o 
  -4   3   0       26.70       27.19      2.05 o 
  -3   3   0       92.22       95.54      2.45 o 
  -2   3   0       94.12       93.33      2.27 o 
  -1   3   0      127.85      148.79      2.86 o 
   0   3   0      531.24      564.66      7.83 o 
   1   3   0       22.55       23.36      1.22 o 
   2   3   0      318.80      329.52      5.03 o 
   3   3   0       11.19       12.14      0.98 o 
   4   3   0        5.88        6.20      0.90 o 
   5   3   0       20.81       23.12      2.39 o 
   6   3   0        7.46        8.59      2.14 o 
   7   3   0       23.95       20.68      2.07 o 
   8   3   0       47.99       46.32      4.86 o 
  -6   4   0        6.31        8.45      1.55 o 
  -5   4   0       40.24       40.85      4.88 o 
  -4   4   0       65.72       61.22      3.00 o 
  -3   4   0       11.25       14.37      1.90 o 
  -2   4   0       61.88       64.32      2.12 o 
  -1   4   0      305.39      342.56      5.61 o 
   0   4   0       58.05       63.91      1.71 o 
   1   4   0      233.05      258.19      4.26 o 
   2   4   0      357.00      387.52      5.94 o 
   3   4   0       55.72       55.99      1.69 o 
   4   4   0       62.34       66.15      2.06 o 
   5   4   0        5.73        6.09      0.88 o 
   6   4   0       61.64       59.49      2.85 o 
   7   4   0       16.95       18.18      3.29 o 
   8   4   0        0.65        2.00      1.49 o 
  -5   5   0       10.88       13.38      1.88 o 
  -4   5   0        6.12        6.43      1.22 o 
  -3   5   0       67.55       61.72      2.86 o 
  -2   5   0       73.31       68.40      3.47 o 
  -1   5   0       97.65       91.92      2.48 o 
   0   5   0      162.19      164.67      9.57 o 
   1   5   0      188.81      212.21      7.18 o 
   2   5   0       35.79       42.63      2.52 o 
   3   5   0      148.64      155.52      3.28 o 
   4   5   0      107.13      115.75      4.72 o 
   5   5   0       49.68       43.04      1.78 o 
   6   5   0       11.40       11.07      1.51 o 
   7   5   0        0.15        0.21      0.70 o 
   8   5   0        7.57       12.16      2.85 o 
  -5   6   0        0.56       -0.07      1.18 o 
  -4   6   0        1.94        5.01      1.87 o 
  -3   6   0       23.23       23.80      3.64 o 
  -2   6   0        3.39        2.86      1.45 o 
  -1   6   0       61.73       55.19      2.72 o 
   0   6   0       51.12       50.85      3.33 o 
   1   6   0      202.49      191.88      5.44 o 
   2   6   0       88.98       93.50      7.18 o 
   3   6   0       10.94        9.21      1.31 o 
   4   6   0       16.05       15.59      1.72 o 
   5   6   0        8.81       11.04      2.13 o 
   6   6   0        2.87        4.72      1.68 o 
   8   6   0        0.85        0.77      1.37 o 
  -4   7   0        6.54        5.84      1.99 o 
  -3   7   0        2.51        1.53      1.53 o 
  -2   7   0        8.96        6.68      2.01 o 
  -1   7   0       10.67       10.64      1.92 o 
   0   7   0        2.55        1.89      1.20 o 
   1   7   0       37.68       28.69      2.42 o 
   2   7   0       10.98        9.67      1.53 o 
   3   7   0       86.33       81.24      3.58 o 
   4   7   0       11.28       11.29      1.64 o 
   5   7   0       33.57       34.80      2.73 o 
   6   7   0        0.15        1.09      1.22 o 
   7   7   0        3.71        4.08      1.67 o 
  -2   8   0        4.54        3.70      1.81 o 
  -1   8   0        4.51        9.77      2.57 o 
   0   8   0       35.56       36.84      2.99 o 
   1   8   0       21.86       17.69      2.10 o 
   2   8   0        8.71        8.02      1.41 o 
   3   8   0       78.80       79.16      3.82 o 
   4   8   0        8.49        8.81      1.55 o 
   5   8   0       45.20       46.48      4.94 o 
   6   8   0        8.83        5.14      1.75 o 
   7   8   0       17.90       25.44      4.02 o 
   0   9   0        3.81        3.74      2.34 o 
   1   9   0        0.32        0.86      1.06 o 
   2   9   0        9.89        9.32      1.66 o 
   3   9   0        0.38       -0.62      0.71 o 
   4   9   0        1.60        1.49      1.09 o 
   5   9   0       11.97       13.90      3.11 o 
  -5  -9   1        1.60        2.70      1.87 o 
  -4  -9   1        3.87        3.14      1.77 o 
  -3  -9   1        1.09        1.21      0.91 o 
  -2  -9   1        1.90        1.31      0.93 o 
  -1  -9   1        0.35        0.16      0.97 o 
   0  -9   1        2.23        3.20      2.09 o 
  -6  -8   1        0.79        1.67      1.41 o 
  -5  -8   1       43.22       39.20      4.72 o 
  -4  -8   1        2.89        3.03      1.00 o 
  -3  -8   1       49.74       51.97      3.07 o 
  -2  -8   1       19.33       21.76      2.32 o 
  -1  -8   1        8.00        6.42      1.88 o 
   0  -8   1       12.07        8.33      2.31 o 
   1  -8   1        2.40        4.30      1.90 o 
   2  -8   1        1.02        1.41      1.68 o 
  -6  -7   1       10.65       10.52      2.56 o 
  -5  -7   1       14.17       16.22      2.92 o 
  -4  -7   1        6.68        8.43      1.50 o 
  -3  -7   1       49.19       48.54      2.75 o 
  -2  -7   1       13.94       15.12      1.84 o 
  -1  -7   1      134.52      130.20      4.63 o 
   0  -7   1       33.62       38.05      2.53 o 
   1  -7   1       26.91       29.01      4.02 o 
   2  -7   1       30.29       30.59      4.13 o 
   3  -7   1        7.56       10.89      2.75 o 
   4  -7   1       10.98       12.56      2.84 o 
  -8  -6   1        1.24        1.38      1.65 o 
  -7  -6   1        2.43        4.05      1.69 o 
  -6  -6   1       17.19       15.97      3.00 o 
  -5  -6   1       17.47       17.96      2.94 o 
  -4  -6   1        7.69        9.35      1.41 o 
  -3  -6   1       40.68       39.05      2.25 o 
  -2  -6   1        3.75        4.48      0.98 o 
  -1  -6   1       27.45       30.35      2.05 o 
   0  -6   1       24.69       28.11      2.17 o 
   1  -6   1      132.10      134.13      4.67 o 
   2  -6   1       13.11       15.93      2.89 o 
   3  -6   1       35.33       32.56      4.08 o 
   4  -6   1        7.04        7.55      2.03 o 
   5  -6   1        4.69        4.57      1.85 o 
  -8  -5   1        2.50        1.19      1.03 o 
  -7  -5   1       12.33       14.43      1.89 o 
  -6  -5   1       28.94       30.64      4.28 o 
  -5  -5   1       55.94       52.99      2.52 o 
  -4  -5   1        9.24        9.22      0.97 o 
  -3  -5   1      157.60      160.72      3.50 o 
  -2  -5   1       47.40       47.90      1.65 o 
  -1  -5   1       38.53       44.15      1.56 o 
   0  -5   1       11.19       11.38      1.05 o 
   1  -5   1       13.31       15.09      1.40 o 
   2  -5   1       40.00       43.54      2.26 o 
   3  -5   1       14.97       15.15      1.79 o 
   4  -5   1       31.33       33.47      2.57 o 
   5  -5   1       17.19       20.00      2.50 o 
  -8  -4   1        4.34        5.67      1.25 o 
  -7  -4   1        0.37        0.30      1.27 o 
  -6  -4   1       33.70       33.36      2.44 o 
  -5  -4   1        2.62        3.55      1.11 o 
  -4  -4   1       74.47       71.54      2.13 o 
  -3  -4   1      108.04      117.40      2.69 o 
  -2  -4   1        4.59        3.89      0.54 o 
  -1  -4   1      224.35      254.79      4.37 o 
   0  -4   1       96.68       95.39      2.43 o 
   1  -4   1       94.09      115.04      2.67 o 
   2  -4   1        2.63        2.12      0.71 o 
   3  -4   1       45.59       46.19      2.42 o 
   4  -4   1        7.77        6.91      1.21 o 
   5  -4   1        8.96        6.38      1.87 o 
   6  -4   1        8.11       10.27      1.71 o 
  -8  -3   1       25.32       22.58      3.60 o 
  -7  -3   1        8.72        8.10      1.40 o 
  -6  -3   1       36.36       35.87      2.76 o 
  -5  -3   1        2.00        1.52      0.58 o 
  -4  -3   1      181.24      169.64      3.49 o 
  -3  -3   1       40.41       41.23      1.48 o 
  -2  -3   1       74.55       77.55      1.86 o 
  -1  -3   1      106.73      113.08      2.28 o 
   0  -3   1       94.79       95.64      2.16 o 
   1  -3   1      246.01      270.80      4.46 o 
   2  -3   1      127.07      136.32      2.84 o 
   3  -3   1      155.12      150.46     10.09 o 
   4  -3   1       48.65       48.40      3.75 o 
   5  -3   1       11.15       13.78      2.30 o 
   6  -3   1        0.10        0.19      0.68 o 
   7  -3   1        6.52        4.53      2.83 o 
  -8  -2   1       30.46       24.83      3.76 o 
  -7  -2   1        8.42        8.39      1.42 o 
  -6  -2   1       82.68       74.61      7.25 o 
  -5  -2   1       68.21       62.98      1.99 o 
  -4  -2   1      357.75      361.07      5.87 o 
  -3  -2   1       34.04       34.27      2.16 o 
  -2  -2   1      513.02      478.37      6.74 o 
  -1  -2   1      227.65      229.37      3.53 o 
   0  -2   1      578.73      576.26      7.74 o 
   1  -2   1      148.20      139.23      3.24 o 
   2  -2   1       32.16       31.09      1.22 o 
   3  -2   1       11.07       11.08      0.78 o 
   4  -2   1       50.06       38.17      3.12 o 
   5  -2   1       17.26       19.72      1.95 o 
   6  -2   1       17.70       17.14      1.98 o 
   7  -2   1        3.38        5.53      1.34 o 
  -8  -1   1        5.23        7.31      2.14 o 
  -7  -1   1        1.65        1.92      1.33 o 
  -6  -1   1       10.82       13.88      1.63 o 
  -5  -1   1       67.02       65.02      2.08 o 
  -4  -1   1      331.18      336.40      5.56 o 
  -3  -1   1      182.18      195.90      4.42 o 
  -2  -1   1     2705.14     2560.51     31.70 o 
  -1  -1   1      125.82      125.39      2.03 o 
   0  -1   1     2444.80     2313.15     28.42 o 
   1  -1   1       34.19       28.52      0.78 o 
   2  -1   1       65.02       62.39      1.39 o 
   3  -1   1       17.20       16.82      0.85 o 
   4  -1   1        5.57        5.66      0.70 o 
   5  -1   1       15.69       16.84      1.66 o 
   6  -1   1        8.77        9.17      1.70 o 
   7  -1   1        2.48        1.56      1.44 o 
   8  -1   1        4.84        9.66      2.49 o 
  -8   0   1        0.08        1.40      1.62 o 
  -7   0   1        3.25        2.78      1.42 o 
  -6   0   1       24.54       29.95      3.68 o 
  -5   0   1       93.90       94.08      2.87 o 
  -4   0   1       87.22       87.29      2.31 o 
  -3   0   1       69.55       70.95      1.81 o 
  -2   0   1     1317.84     1350.88     17.20 o 
  -1   0   1       99.67      113.80      1.84 o 
   0   0   1      125.48      122.70      1.78 o 
   1   0   1      329.07      305.34      4.17 o 
   2   0   1     1646.44     1644.56     41.64 o 
   3   0   1       10.85       11.77      0.73 o 
   4   0   1       17.05       18.08      1.30 o 
   5   0   1        5.88        8.06      1.16 o 
   6   0   1        8.00       10.91      2.04 o 
   7   0   1        5.48        5.92      1.19 o 
   8   0   1        3.33        5.37      2.03 o 
  -7   1   1        3.86        4.31      1.81 o 
  -6   1   1       17.20       15.50      2.72 o 
  -5   1   1       20.10       23.78      1.52 o 
  -4   1   1       12.86       15.40      1.12 o 
  -3   1   1        2.53        2.55      0.49 o 
  -2   1   1       33.47       33.94      1.11 o 
  -1   1   1      304.01      281.17      4.10 o 
   0   1   1      929.22      934.40     11.77 o 
   1   1   1       53.91       37.98      0.91 o 
   2   1   1      919.76      926.08     11.95 o 
   3   1   1       15.60       16.62      0.84 o 
   4   1   1      415.24      423.86      6.64 o 
   5   1   1       24.94       22.51      1.33 o 
   6   1   1      106.64       98.22      6.12 o 
   8   1   1       18.09       18.02      3.21 o 
  -7   2   1        1.20        2.16      1.37 o 
  -6   2   1        9.21       10.58      2.24 o 
  -5   2   1       41.35       40.30      2.30 o 
  -4   2   1        4.05        2.83      0.61 o 
  -3   2   1        4.86        5.57      0.72 o 
  -2   2   1       81.21       83.73      2.05 o 
  -1   2   1       73.56       91.99      1.93 o 
   0   2   1       68.63       63.86      1.84 o 
   1   2   1      731.31      629.84     10.51 o 
   2   2   1       57.04       50.15      1.25 o 
   3   2   1      128.09      120.97      2.46 o 
   4   2   1      346.41      326.36      5.40 o 
   5   2   1       14.81       13.55      1.09 o 
   6   2   1       50.16       41.74      3.82 o 
   7   2   1        2.01        2.63      1.32 o 
  -7   3   1        4.04        5.95      1.74 o 
  -6   3   1        0.57        1.09      1.09 o 
  -5   3   1        5.16        6.07      1.17 o 
  -4   3   1       22.76       24.66      1.77 o 
  -3   3   1       87.80       87.38      2.96 o 
  -2   3   1       48.87       48.70      2.02 o 
  -1   3   1      110.35      105.69      2.28 o 
   0   3   1      506.28      497.39      6.96 o 
   1   3   1      197.16      211.69      4.60 o 
   2   3   1      210.69      206.64      3.40 o 
   3   3   1      103.62      101.58      2.28 o 
   4   3   1       83.82       86.78      2.25 o 
   5   3   1       68.96       63.73      2.04 o 
   6   3   1       10.76        9.81      1.06 o 
   7   3   1        4.38        3.53      1.46 o 
   8   3   1        7.56        7.01      2.14 o 
  -6   4   1        3.85        6.62      1.70 o 
  -5   4   1       10.33       12.00      1.67 o 
  -4   4   1        1.36        0.20      0.59 o 
  -3   4   1       16.79       16.62      1.25 o 
  -2   4   1        9.63        9.03      0.89 o 
  -1   4   1       98.09       99.37      2.38 o 
   0   4   1       18.76       20.19      0.91 o 
   2   4   1       86.56       85.66      1.86 o 
   3   4   1       67.48       67.40      1.78 o 
   4   4   1       27.63       27.24      1.27 o 
   5   4   1        8.41        8.48      0.95 o 
   6   4   1        1.19        1.56      1.06 o 
   7   4   1        9.64       11.25      1.59 o 
   8   4   1        1.15        1.83      1.53 o 
  -5   5   1       17.12       21.15      2.25 o 
  -4   5   1       23.27       27.47      2.29 o 
  -3   5   1       49.79       49.42      2.46 o 
  -2   5   1        7.34        9.37      0.98 o 
  -1   5   1       53.96       54.55      1.81 o 
   0   5   1       47.47       48.22      3.19 o 
   1   5   1      249.36      245.49      6.00 o 
   2   5   1       22.76       23.05      1.77 o 
   3   5   1       27.24       22.60      1.78 o 
   4   5   1       52.44       50.17      2.42 o 
   5   5   1       13.55       12.33      1.50 o 
   6   5   1        2.65        3.63      0.97 o 
   7   5   1       17.58       19.05      3.02 o 
  -5   6   1        0.50       -0.64      1.24 o 
  -4   6   1        6.14        7.24      2.19 o 
  -3   6   1        3.47        3.45      1.55 o 
  -2   6   1      123.33      120.74      4.30 o 
  -1   6   1       25.81       29.57      2.26 o 
   0   6   1       68.18       67.15      3.42 o 
   1   6   1       11.42       11.82      1.51 o 
   2   6   1        1.80        2.37      1.04 o 
   3   6   1       14.94       15.54      2.26 o 
   4   6   1       22.10       23.11      2.06 o 
   5   6   1        9.95        9.21      1.83 o 
   6   6   1        1.65        2.40      0.89 o 
   7   6   1        8.63       11.20      2.54 o 
   8   6   1        0.91        0.56      1.22 o 
  -3   7   1        4.25        4.44      1.98 o 
  -2   7   1        2.01        2.10      1.48 o 
  -1   7   1        2.68        2.09      0.86 o 
   0   7   1       49.31       46.38      2.65 o 
   1   7   1       37.68       36.60      2.67 o 
   2   7   1       84.38       86.67      3.70 o 
   3   7   1       14.19       12.33      1.65 o 
   4   7   1        8.75        9.38      2.46 o 
   5   7   1        0.36        0.45      0.95 o 
   6   7   1        2.46        4.08      1.74 o 
   7   7   1        4.14        2.51      1.68 o 
  -2   8   1       15.96       22.44      3.96 o 
  -1   8   1       15.23       17.64      3.47 o 
   0   8   1        5.21        5.36      1.12 o 
   1   8   1       13.37       12.00      1.67 o 
   2   8   1       11.06       12.94      1.82 o 
   3   8   1        5.69        7.97      1.47 o 
   4   8   1       79.57       84.14      9.70 o 
   5   8   1        6.69        8.90      1.64 o 
   6   8   1        7.81       12.13      2.74 o 
   7   8   1        0.01        2.26      1.43 o 
   0   9   1        2.40        2.66      1.17 o 
   1   9   1        0.96        2.16      1.06 o 
   2   9   1        8.76        7.49      1.60 o 
   3   9   1        5.43        6.11      1.49 o 
   4   9   1        4.32        4.79      1.39 o 
   5   9   1        6.07        5.28      1.44 o 
   6   9   1        6.75        6.25      2.08 o 
  -5  -9   2        6.39       11.54      3.04 o 
  -4  -9   2        5.66        8.06      2.38 o 
  -3  -9   2        3.29        3.06      1.26 o 
  -2  -9   2        1.11        2.60      1.79 o 
  -1  -9   2        0.63        0.37      1.58 o 
   0  -9   2        1.61        1.66      1.85 o 
  -6  -8   2        4.23        4.98      2.22 o 
  -5  -8   2        3.17        4.34      1.95 o 
  -4  -8   2       12.32       12.49      2.58 o 
  -3  -8   2       19.97       19.72      2.25 o 
  -2  -8   2        2.72        3.95      1.76 o 
  -1  -8   2        9.81       11.66      1.70 o 
   0  -8   2        5.45        4.85      1.97 o 
   1  -8   2        8.95        7.95      2.38 o 
   2  -8   2        4.23        5.06      2.25 o 
  -7  -7   2        1.13        1.83      1.55 o 
  -5  -7   2        6.75        5.73      1.65 o 
  -4  -7   2        9.47        8.45      1.99 o 
  -3  -7   2       29.49       28.90      2.43 o 
  -2  -7   2        3.86        4.58      1.04 o 
  -1  -7   2        0.69        0.95      0.71 o 
   0  -7   2        5.96        7.42      1.32 o 
   1  -7   2       11.85       10.05      2.44 o 
   2  -7   2       17.59       17.83      3.20 o 
   3  -7   2        1.14        2.77      1.58 o 
  -7  -6   2        3.30        1.89      1.44 o 
  -6  -6   2        0.50        1.47      1.12 o 
  -5  -6   2        1.80        1.32      1.12 o 
  -4  -6   2       36.73       44.29      4.25 o 
  -3  -6   2        9.81       12.95      2.39 o 
  -2  -6   2        8.49        7.34      1.18 o 
  -1  -6   2       24.44       24.91      1.50 o 
   0  -6   2        6.27        7.64      0.97 o 
   1  -6   2       21.12       21.61      2.81 o 
   2  -6   2       33.66       34.06      2.30 o 
   3  -6   2        5.60        6.31      1.28 o 
   4  -6   2        0.97        0.71      1.06 o 
   5  -6   2        0.82        0.70      1.27 o 
  -8  -5   2        2.25        4.03      1.27 o 
  -7  -5   2        1.75        2.12      0.92 o 
  -6  -5   2       32.63       32.31      2.61 o 
  -5  -5   2        0.21        0.60      0.77 o 
  -4  -5   2        2.26        2.90      0.74 o 
  -3  -5   2       55.79       51.94      1.85 o 
  -2  -5   2      117.92      112.21      2.80 o 
  -1  -5   2       34.72       32.31      1.41 o 
   0  -5   2        9.35        8.92      0.94 o 
   1  -5   2        3.39        4.09      0.71 o 
   2  -5   2       65.89       66.86      3.86 o 
   3  -5   2       23.90       20.29      1.98 o 
   4  -5   2        1.40        1.38      1.31 o 
   5  -5   2        1.00        1.38      0.86 o 
  -8  -4   2        6.30        8.77      2.27 o 
  -7  -4   2        0.67        1.06      1.45 o 
  -6  -4   2        4.66        4.35      1.03 o 
  -5  -4   2       12.48       11.96      1.89 o 
  -4  -4   2      102.60      104.54      4.67 o 
  -3  -4   2        0.86        1.76      0.46 o 
  -2  -4   2       35.65       35.37      1.38 o 
  -1  -4   2       44.92       46.89      1.80 o 
   0  -4   2       31.99       36.07      1.38 o 
   1  -4   2       20.00       19.31      1.16 o 
   2  -4   2       23.07       24.24      3.83 o 
   3  -4   2        7.74        8.46      1.49 o 
   4  -4   2       19.08       21.62      2.09 o 
   5  -4   2        2.02        3.23      1.00 o 
   6  -4   2        0.86       -0.38      0.72 o 
  -8  -3   2        9.63       10.46      2.56 o 
  -7  -3   2        0.50        0.59      1.18 o 
  -6  -3   2        2.73        2.83      0.84 o 
  -5  -3   2        5.54        6.06      1.05 o 
  -4  -3   2       41.75       42.96      2.10 o 
  -3  -3   2      162.52      158.06      3.65 o 
  -2  -3   2      384.39      406.19      6.19 o 
  -1  -3   2      311.08      313.74      4.97 o 
   0  -3   2      246.31      266.93      4.40 o 
   1  -3   2      233.53      241.85      4.14 o 
   2  -3   2       75.92       80.05      2.00 o 
   3  -3   2       42.75       38.23      2.03 o 
   4  -3   2       43.00       38.61      2.36 o 
   5  -3   2        0.17        0.17      0.60 o 
   6  -3   2        0.34        1.35      0.76 o 
   7  -3   2        0.10        0.44      0.86 o 
  -8  -2   2        1.25        3.55      1.67 o 
  -7  -2   2       22.93       24.23      2.49 o 
  -6  -2   2       11.78       11.75      1.57 o 
  -5  -2   2      127.07      128.24      6.38 o 
  -4  -2   2       30.44       28.71      1.81 o 
  -3  -2   2      115.19      120.57      3.92 o 
  -2  -2   2      939.81      929.15     12.29 o 
  -1  -2   2      238.82      251.86      3.95 o 
   0  -2   2       37.04       32.80      1.04 o 
   1  -2   2      363.92      400.86      7.57 o 
   2  -2   2       65.51       70.39      1.59 o 
   3  -2   2      104.50      103.10      3.32 o 
   4  -2   2        1.23        0.83      0.49 o 
   5  -2   2       15.88       15.27      1.77 o 
   6  -2   2       10.99       13.68      1.83 o 
   7  -2   2        1.22        0.91      1.05 o 
  -8  -1   2        2.10        0.94      1.34 o 
  -7  -1   2        4.24        3.56      1.67 o 
  -6  -1   2        9.93       11.45      1.98 o 
  -5  -1   2        5.19        4.08      0.88 o 
  -4  -1   2        6.58        5.25      0.67 o 
  -3  -1   2      330.94      312.50      4.90 o 
  -2  -1   2      134.08      128.78      3.69 o 
  -1  -1   2      330.04      366.74      6.30 o 
   0  -1   2     1112.11     1056.09     13.44 o 
   1  -1   2      171.69      175.77      3.65 o 
   2  -1   2       22.69       25.11      1.27 o 
   3  -1   2       41.22       46.18      1.99 o 
   4  -1   2       35.44       36.09      1.95 o 
   5  -1   2       19.05       19.82      1.84 o 
   6  -1   2        0.27        1.25      0.68 o 
   7  -1   2       12.53       17.92      2.16 o 
   8  -1   2        5.46        2.36      1.54 o 
  -8   0   2        8.66        5.71      2.43 o 
  -7   0   2        0.83        2.14      1.14 o 
  -6   0   2       14.20       12.67      2.43 o 
  -5   0   2       20.76       21.70      2.66 o 
  -4   0   2        6.46        6.59      0.74 o 
  -3   0   2       56.13       60.32      3.29 o 
  -2   0   2       51.46       54.99      1.69 o 
  -1   0   2     1071.85      995.72     12.76 o 
   0   0   2      264.58      299.41      4.21 o 
   1   0   2      726.72      729.27      9.43 o 
   2   0   2      414.80      364.25      7.43 o 
   3   0   2      148.27      156.06      4.07 o 
   4   0   2      163.48      167.10      3.85 o 
   5   0   2       24.83       21.17      2.64 o 
   6   0   2        6.12        5.82      1.12 o 
   7   0   2        0.13       -0.01      0.65 o 
   8   0   2        5.35        6.70      2.34 o 
  -7   1   2       12.67       12.76      2.86 o 
  -6   1   2        4.09        3.66      1.34 o 
  -5   1   2       41.56       41.79      2.30 o 
  -4   1   2       23.42       23.94      1.35 o 
  -3   1   2       72.38       68.83      2.75 o 
  -2   1   2       18.51       18.01      0.88 o 
  -1   1   2      558.47      522.48      7.18 o 
   0   1   2      165.88      182.48      2.83 o 
   1   1   2      721.72      691.04      9.02 o 
   2   1   2      375.28      346.13      5.02 o 
   3   1   2      111.74      114.48      2.84 o 
   4   1   2       63.25       67.72      2.54 o 
   5   1   2       29.59       28.98      2.62 o 
   6   1   2        6.31        6.88      1.15 o 
   7   1   2        0.13        0.59      0.68 o 
   8   1   2        1.26        4.06      1.58 o 
  -7   2   2        1.03        0.88      1.69 o 
  -6   2   2        5.58        8.28      2.10 o 
  -5   2   2        4.39        4.26      0.94 o 
  -4   2   2        4.54        6.14      1.17 o 
  -3   2   2      213.59      205.82      4.07 o 
  -2   2   2       56.52       52.62      1.60 o 
  -1   2   2      234.27      253.44      4.11 o 
   0   2   2       33.72       28.32      0.87 o 
   1   2   2      234.79      231.80      4.07 o 
   2   2   2      420.00      428.72      6.10 o 
   3   2   2      106.49      105.16      2.27 o 
   4   2   2       21.11       23.12      2.16 o 
   5   2   2      101.24       97.20      3.12 o 
   6   2   2        6.41        4.87      2.54 o 
   7   2   2        1.13        1.38      0.72 o 
   8   2   2        1.63        3.35      1.58 o 
  -5   3   2        0.13        1.34      0.77 o 
  -4   3   2        4.55        5.03      0.82 o 
  -3   3   2       18.28       18.65      1.29 o 
  -2   3   2        4.43        4.41      0.92 o 
  -1   3   2      384.20      400.14      6.14 o 
   0   3   2       38.75       34.96      1.06 o 
   1   3   2     1113.72     1121.00     28.85 o 
   2   3   2      285.93      302.77      4.61 o 
   3   3   2      333.76      310.04      8.93 o 
   4   3   2        8.50        9.58      0.86 o 
   5   3   2       68.47       63.18      2.91 o 
   6   3   2        6.92        6.32      0.84 o 
   7   3   2        8.44       13.59      2.43 o 
   8   3   2        7.61        9.21      2.06 o 
  -6   4   2        4.41        6.26      1.74 o 
  -5   4   2        3.84        6.71      1.26 o 
  -4   4   2       11.11        9.74      1.41 o 
  -3   4   2       15.61       15.34      2.13 o 
  -2   4   2       68.42       59.70      1.93 o 
  -1   4   2      119.13      116.92      4.00 o 
   0   4   2       30.69       36.77      1.16 o 
   1   4   2        2.28        4.09      0.82 o 
   2   4   2       53.57       51.95      2.18 o 
   3   4   2      123.10      125.56      3.75 o 
   4   4   2       49.09       44.26      2.10 o 
   5   4   2       31.34       31.50      1.71 o 
   6   4   2        2.10        3.07      0.82 o 
   7   4   2       10.23       13.74      2.49 o 
   8   4   2        4.14        6.95      1.63 o 
  -5   5   2        2.74        4.39      1.81 o 
  -4   5   2       17.68       17.00      2.94 o 
  -3   5   2        5.75        6.49      1.30 o 
  -2   5   2       26.61       23.53      3.31 o 
  -1   5   2        8.45        8.03      1.42 o 
   0   5   2       20.28       18.88      1.67 o 
   1   5   2       18.27       17.48      3.95 o 
   2   5   2        4.81        5.45      0.97 o 
   3   5   2       31.31       33.02      1.93 o 
   4   5   2       24.55       22.48      1.87 o 
   5   5   2       10.13       10.45      1.44 o 
   6   5   2        2.75        2.28      0.93 o 
   7   5   2        7.89        8.97      1.47 o 
  -4   6   2        4.58        7.21      2.29 o 
  -3   6   2        1.86        2.86      1.63 o 
  -2   6   2        6.35        6.59      1.20 o 
  -1   6   2       15.26       17.35      2.28 o 
   0   6   2       11.39       10.49      1.76 o 
   1   6   2       18.93       20.14      1.91 o 
   2   6   2       20.24       22.82      2.78 o 
   3   6   2        6.78        6.95      1.17 o 
   4   6   2       26.56       28.53      3.45 o 
   5   6   2        2.43        2.80      0.88 o 
   6   6   2        7.68        7.82      1.45 o 
   7   6   2        1.84        2.33      1.35 o 
   8   6   2       12.09       10.54      2.64 o 
  -3   7   2        0.82        1.58      1.59 o 
  -2   7   2        2.38        0.63      1.27 o 
  -1   7   2        7.36        5.47      1.15 o 
   0   7   2       28.07       25.32      2.27 o 
   1   7   2        8.89        8.26      1.38 o 
   2   7   2       19.90       21.10      2.14 o 
   3   7   2        1.82        1.53      0.83 o 
   4   7   2       47.05       44.74      2.71 o 
   5   7   2        0.11        1.04      0.78 o 
   6   7   2        4.60        5.65      1.33 o 
   7   7   2        3.74        4.16      1.66 o 
   8   7   2        3.18        1.94      1.53 o 
  -2   8   2        2.06        2.17      1.71 o 
  -1   8   2        4.38        4.32      1.16 o 
   0   8   2        9.45        9.08      3.22 o 
   1   8   2        0.21       -0.48      0.64 o 
   2   8   2       17.12       16.85      2.04 o 
   3   8   2       15.99       15.30      2.00 o 
   4   8   2       12.40       14.16      1.96 o 
   5   8   2        2.04        1.94      1.54 o 
   6   8   2       23.46       30.60      3.78 o 
   7   8   2        1.55        1.18      1.47 o 
   0   9   2        0.10        0.36      1.40 o 
   1   9   2        1.37        0.39      1.57 o 
   2   9   2       11.76       14.24      4.12 o 
   3   9   2        7.38        9.77      2.31 o 
   4   9   2        5.66        5.74      1.45 o 
   5   9   2        2.41        2.91      1.77 o 
   6   9   2        1.13        1.10      1.13 o 
  -4  -9   3        0.73       -0.30      1.55 o 
  -3  -9   3       16.43       16.50      3.23 o 
  -2  -9   3        5.59        4.15      2.22 o 
  -1  -9   3        1.73        5.17      2.27 o 
   0  -9   3        0.29        0.55      1.72 o 
  -6  -8   3        0.10        0.76      1.17 o 
  -5  -8   3        1.89        1.46      1.49 o 
  -4  -8   3        7.61        6.20      1.89 o 
  -3  -8   3        3.82        5.64      1.87 o 
  -2  -8   3        2.52        8.70      6.93 o 
  -1  -8   3       21.56       24.06      3.69 o 
   0  -8   3        7.51        7.00      2.09 o 
   1  -8   3       14.65       14.60      3.27 o 
   2  -8   3        4.95        7.99      2.55 o 
  -7  -7   3        4.15        3.84      2.07 o 
  -6  -7   3        2.91       10.74      2.77 o 
  -4  -7   3       22.83       22.96      3.39 o 
  -3  -7   3       48.57       53.72      4.15 o 
  -2  -7   3        8.67        9.21      1.61 o 
  -1  -7   3       21.77       23.15      2.22 o 
   0  -7   3        5.22        4.52      1.74 o 
   1  -7   3        3.39        3.71      1.68 o 
   2  -7   3        7.99        6.02      2.11 o 
   3  -7   3        9.70        7.96      2.38 o 
  -7  -6   3        2.58        4.34      2.00 o 
  -6  -6   3        5.28        7.10      1.38 o 
  -5  -6   3        2.18        3.25      1.12 o 
  -4  -6   3       23.96       22.70      2.03 o 
  -3  -6   3       24.76       27.38      2.05 o 
  -2  -6   3       29.52       31.49      1.84 o 
  -1  -6   3       29.23       29.21      1.75 o 
   0  -6   3       16.73       18.66      1.44 o 
   1  -6   3       26.87       29.12      2.29 o 
   2  -6   3        2.32        3.30      1.01 o 
   3  -6   3       10.80       10.66      1.65 o 
   4  -6   3        8.47        7.19      1.53 o 
  -8  -5   3        7.64        7.13      1.56 o 
  -7  -5   3        1.58        1.28      0.86 o 
  -6  -5   3        2.86        3.91      1.02 o 
  -5  -5   3       12.79       13.42      1.64 o 
  -4  -5   3      104.79      109.49      5.05 o 
  -3  -5   3       33.97       34.32      3.58 o 
  -2  -5   3        9.38        9.51      0.98 o 
  -1  -5   3       12.74       13.32      1.12 o 
   0  -5   3       51.92       49.96      2.25 o 
   1  -5   3        1.74        2.37      0.77 o 
   2  -5   3       95.02       86.79      3.44 o 
   3  -5   3       46.68       45.13      2.64 o 
   4  -5   3        0.87        2.10      0.90 o 
   5  -5   3       10.86       14.39      2.00 o 
  -8  -4   3        4.76        4.70      1.23 o 
  -7  -4   3        9.08        8.15      1.56 o 
  -6  -4   3        0.17       -0.83      0.57 o 
  -5  -4   3       14.14       15.02      1.94 o 
  -4  -4   3       76.99       68.89      4.38 o 
  -3  -4   3      160.32      158.37      5.60 o 
  -2  -4   3      142.81      141.43      3.12 o 
  -1  -4   3       45.34       44.22      1.59 o 
   0  -4   3      137.14      131.91      2.98 o 
   1  -4   3       28.74       28.42      1.30 o 
   2  -4   3       38.34       38.61      2.09 o 
   3  -4   3       70.51       67.13      3.02 o 
   4  -4   3       36.67       37.79      3.75 o 
   5  -4   3       13.57       12.54      2.27 o 
   6  -4   3        0.82        1.54      0.85 o 
  -8  -3   3        5.55        4.85      1.28 o 
  -7  -3   3        5.73        7.69      1.80 o 
  -6  -3   3        7.81        8.34      1.40 o 
  -5  -3   3       12.34       12.68      1.84 o 
  -4  -3   3       37.34       37.48      2.06 o 
  -3  -3   3        0.47        0.21      0.42 o 
  -2  -3   3      467.87      470.85      7.11 o 
  -1  -3   3       83.43       91.17      2.19 o 
   0  -3   3       93.16      100.82      2.32 o 
   1  -3   3      189.16      174.91      3.32 o 
   2  -3   3      145.26      146.45      4.18 o 
   3  -3   3       36.83       38.85      7.69 o 
   4  -3   3       23.46       27.94      2.25 o 
   5  -3   3       22.69       24.52      2.34 o 
   6  -3   3        7.11        7.86      1.82 o 
   7  -3   3        5.15        5.50      1.27 o 
  -8  -2   3        0.75        0.89      1.23 o 
  -7  -2   3        3.83        4.90      1.75 o 
  -6  -2   3        3.93        3.06      0.88 o 
  -5  -2   3       81.09       76.37      3.87 o 
  -4  -2   3        5.78        6.02      1.06 o 
  -3  -2   3      179.27      181.03      4.63 o 
  -2  -2   3      455.98      465.86      7.16 o 
  -1  -2   3      130.90      116.45      2.36 o 
   0  -2   3      397.61      389.74      5.81 o 
   1  -2   3       37.61       39.05      1.19 o 
   2  -2   3      386.69      388.61      7.81 o 
   3  -2   3      206.81      206.05      5.25 o 
   4  -2   3       31.87       34.87      2.89 o 
   5  -2   3       31.32       25.00      2.24 o 
   6  -2   3        9.27       11.81      3.21 o 
   7  -2   3        0.16        0.81      0.82 o 
  -8  -1   3        4.36        4.93      1.73 o 
  -7  -1   3        1.73        0.82      2.45 o 
  -6  -1   3        5.75        7.04      1.22 o 
  -5  -1   3        0.04        0.41      0.51 o 
  -4  -1   3        3.02        2.34      0.70 o 
  -3  -1   3      281.62      256.78      5.78 o 
  -2  -1   3      133.24      125.79      3.32 o 
  -1  -1   3      340.45      367.98      8.89 o 
   0  -1   3      152.76      134.29      2.46 o 
   1  -1   3      474.44      458.35      6.46 o 
   2  -1   3        6.14        7.73      1.79 o 
   3  -1   3       27.90       29.23      1.62 o 
   4  -1   3      132.35      138.25      4.18 o 
   5  -1   3       19.82       20.10      2.73 o 
   6  -1   3       25.43       25.96      2.36 o 
   7  -1   3       11.07       11.06      1.76 o 
   8  -1   3        1.06        1.73      1.09 o 
  -7   0   3       10.86       14.18      2.87 o 
  -6   0   3        1.79        3.54      0.94 o 
  -5   0   3       37.54       33.91      3.52 o 
  -4   0   3        2.54        1.81      0.67 o 
  -3   0   3       34.08       34.35      2.30 o 
  -2   0   3       58.50       59.25      2.12 o 
  -1   0   3      339.91      312.62      4.63 o 
   0   0   3      566.24      572.95      7.78 o 
   1   0   3      548.16      592.42      8.02 o 
   2   0   3       91.09       96.39      4.17 o 
   4   0   3       34.87       34.41      2.57 o 
   5   0   3        6.22        4.00      1.18 o 
   6   0   3       12.85       13.34      1.73 o 
   7   0   3       11.55       11.62      1.69 o 
   8   0   3        0.64        0.08      0.89 o 
  -7   1   3        7.27        4.77      1.85 o 
  -6   1   3       12.85       14.70      4.74 o 
  -5   1   3       11.81       10.71      1.47 o 
  -4   1   3       18.45       18.02      1.73 o 
  -3   1   3      119.47      121.62      2.97 o 
  -2   1   3       29.34       30.99      1.59 o 
  -1   1   3       90.65       89.60      2.91 o 
   0   1   3      199.78      208.88      3.38 o 
   1   1   3       17.90       21.42      1.07 o 
   2   1   3      170.57      170.13      3.20 o 
   3   1   3      131.97      136.57      3.30 o 
   4   1   3      144.12      152.78      3.11 o 
   5   1   3        5.83        5.28      2.33 o 
   6   1   3       29.54       33.85      2.46 o 
   7   1   3        5.44        7.65      1.49 o 
   8   1   3        0.27        0.78      0.94 o 
  -7   2   3        2.26        1.69      1.73 o 
  -6   2   3        1.09        1.15      1.28 o 
  -5   2   3       18.63       18.64      1.93 o 
  -4   2   3       56.51       57.38      2.06 o 
  -3   2   3       11.98       14.25      1.93 o 
  -2   2   3      148.98      150.15      3.12 o 
  -1   2   3      394.50      434.66      6.51 o 
   0   2   3      435.57      445.88      6.40 o 
   1   2   3      743.48      772.17     12.30 o 
   2   2   3      157.99      165.45      2.96 o 
   3   2   3      127.29      114.96      2.45 o 
   4   2   3        1.54        1.25      0.39 o 
   5   2   3       22.58       20.99      1.21 o 
   6   2   3        8.18        8.42      1.30 o 
   7   2   3        7.38       11.04      2.42 o 
   8   2   3        4.90        8.36      1.61 o 
  -6   3   3        2.50        3.11      1.58 o 
  -5   3   3        2.13        5.91      1.66 o 
  -4   3   3       14.25       14.61      1.42 o 
  -3   3   3       39.33       41.63      1.75 o 
  -2   3   3       65.09       65.63      2.56 o 
  -1   3   3      200.46      200.16      3.71 o 
   0   3   3       39.82       46.69      1.34 o 
   1   3   3        9.74        8.92      0.53 o 
   2   3   3      209.48      222.05      3.69 o 
   3   3   3      111.24      110.77      2.72 o 
   4   3   3       70.49       73.36      2.97 o 
   5   3   3       29.69       27.37      1.35 o 
   6   3   3        8.48        7.63      1.23 o 
   7   3   3        1.22        1.41      0.74 o 
   8   3   3        8.30        5.66      2.06 o 
  -6   4   3        9.29       10.36      2.08 o 
  -4   4   3       47.22       49.97      2.11 o 
  -3   4   3       58.73       59.25      2.57 o 
  -2   4   3       13.79       12.71      1.30 o 
  -1   4   3       66.39       66.54      1.98 o 
   0   4   3       48.66       53.83      1.53 o 
   1   4   3      116.02      120.71      3.63 o 
   2   4   3       53.75       54.05      2.26 o 
   3   4   3      129.55      133.07      5.25 o 
   4   4   3       28.89       29.73      1.35 o 
   5   4   3       23.16       22.42      1.39 o 
   6   4   3       27.95       30.20      1.79 o 
   7   4   3        9.17        6.88      1.21 o 
   8   4   3        2.09       -0.11      1.15 o 
  -4   5   3       40.19       47.21      4.07 o 
  -3   5   3       59.93       60.52      3.54 o 
  -2   5   3       57.23       54.76      2.70 o 
  -1   5   3      101.72       95.26      8.43 o 
   0   5   3       74.33       64.74      4.00 o 
   1   5   3      122.03      114.70      3.78 o 
   2   5   3       48.51       47.02      2.30 o 
   3   5   3        7.04        6.90      1.66 o 
   4   5   3       75.93       76.14      4.67 o 
   5   5   3       26.37       25.24      2.19 o 
   6   5   3       19.75       24.06      2.41 o 
   7   5   3        1.33        2.26      0.89 o 
  -4   6   3        5.74        7.99      2.27 o 
  -3   6   3       34.47       30.35      3.94 o 
  -2   6   3      123.89      122.75      6.47 o 
  -1   6   3      149.75      138.00      4.74 o 
   0   6   3      123.54      121.27      7.92 o 
   1   6   3      177.07      152.92      4.88 o 
   2   6   3      234.46      216.50      6.02 o 
   3   6   3      215.56      207.61      5.91 o 
   4   6   3       17.09       17.04      1.89 o 
   5   6   3       62.39       57.96      3.93 o 
   6   6   3       77.14       79.55      3.76 o 
   7   6   3        2.67        3.76      1.18 o 
  -3   7   3        2.55        2.96      1.72 o 
  -2   7   3        0.63        1.14      0.78 o 
  -1   7   3        4.22        4.44      0.98 o 
   0   7   3       52.29       49.05      2.80 o 
   1   7   3       58.32       57.90      3.05 o 
   2   7   3       62.46       64.05      3.25 o 
   3   7   3       49.24       44.27      2.67 o 
   4   7   3       76.63       73.55      3.54 o 
   5   7   3       63.19       63.47      3.40 o 
   6   7   3        4.32        5.41      1.36 o 
   7   7   3       14.04       17.47      4.36 o 
  -2   8   3       13.45       17.81      3.57 o 
  -1   8   3        4.09        4.23      1.14 o 
   0   8   3        9.19       10.77      1.67 o 
   1   8   3        8.09        6.30      1.28 o 
   2   8   3       32.88       31.90      2.78 o 
   3   8   3       40.75       43.69      3.99 o 
   4   8   3       31.84       30.79      3.51 o 
   5   8   3        4.73        5.19      1.49 o 
   6   8   3       29.55       30.63      6.73 o 
   7   8   3       18.39       17.25      2.47 o 
   0   9   3        5.63        8.18      1.51 o 
   1   9   3       10.99       15.15      2.17 o 
   2   9   3        2.93        2.25      1.10 o 
   3   9   3        3.28        5.84      1.44 o 
   4   9   3       11.76       11.29      1.96 o 
   5   9   3       13.87       17.48      2.44 o 
  -3  -9   4        6.63       11.81      2.86 o 
  -5  -8   4        2.30        4.43      1.63 o 
  -3  -8   4        6.23        7.87      2.27 o 
  -2  -8   4        0.16        2.03      1.24 o 
  -1  -8   4       19.94       20.23      3.35 o 
   0  -8   4       13.52       13.91      3.00 o 
   1  -8   4        3.47        5.45      2.08 o 
  -6  -7   4        7.01        7.62      2.28 o 
  -5  -7   4       61.72       65.47      5.34 o 
  -4  -7   4        3.52        6.33      1.75 o 
  -3  -7   4       63.29       59.06      4.43 o 
  -2  -7   4       10.47        9.79      2.07 o 
  -1  -7   4        6.33        6.64      1.24 o 
   0  -7   4        4.12        8.82      2.09 o 
   1  -7   4       14.00       15.44      3.02 o 
   2  -7   4        5.44       10.70      2.67 o 
   3  -7   4        8.95        7.20      2.60 o 
  -7  -6   4        2.68        2.22      1.11 o 
  -6  -6   4       66.39       67.00      3.56 o 
  -5  -6   4       32.20       32.86      2.72 o 
  -4  -6   4       39.62       39.56      3.55 o 
  -3  -6   4       77.26       82.64      4.50 o 
  -2  -6   4       24.04       18.72      1.44 o 
  -1  -6   4      159.04      145.22      3.67 o 
   0  -6   4        9.01       12.04      2.79 o 
   1  -6   4       40.48       38.99      5.06 o 
   2  -6   4        8.40        9.50      1.55 o 
   3  -6   4        5.03        5.94      1.27 o 
   4  -6   4        0.77        0.25      0.95 o 
  -7  -5   4       16.64       17.60      2.35 o 
  -6  -5   4       14.12       19.54      2.26 o 
  -5  -5   4       17.85       19.05      2.06 o 
  -4  -5   4       58.36       66.71      3.06 o 
  -3  -5   4       41.96       42.03      2.29 o 
  -2  -5   4      251.21      236.09      5.72 o 
  -1  -5   4      157.64      152.55      3.57 o 
   0  -5   4      137.82      141.62      3.41 o 
   1  -5   4      249.18      230.68      6.11 o 
   2  -5   4       33.05       37.32      2.80 o 
   3  -5   4       89.99       86.11      6.58 o 
   4  -5   4        3.08        4.46      1.13 o 
   5  -5   4       17.74       15.08      2.09 o 
  -7  -4   4        5.25        4.18      1.24 o 
  -6  -4   4        5.03        4.25      1.19 o 
  -5  -4   4       18.46       19.37      2.03 o 
  -4  -4   4       50.42       46.90      2.48 o 
  -3  -4   4       24.76       26.18      2.31 o 
  -2  -4   4       21.01       23.38      1.31 o 
  -1  -4   4        8.48        8.99      0.92 o 
   0  -4   4      109.06      104.00      3.38 o 
   1  -4   4       46.29       41.44      2.15 o 
   2  -4   4       60.15       55.62      7.18 o 
   3  -4   4       75.31       74.86      3.35 o 
   4  -4   4       20.98       22.46      2.27 o 
   5  -4   4       53.10       52.79      4.66 o 
   6  -4   4        0.46       -0.04      0.74 o 
  -7  -3   4       16.55       14.54      1.99 o 
  -6  -3   4       14.22       13.34      1.73 o 
  -5  -3   4       11.68       12.71      1.66 o 
  -4  -3   4       36.13       33.61      3.11 o 
  -3  -3   4       14.07       18.09      3.55 o 
  -2  -3   4        7.02        6.03      0.95 o 
  -1  -3   4      128.54      128.07      2.85 o 
   0  -3   4      117.34      110.72      2.61 o 
   1  -3   4       24.73       27.36      1.20 o 
   2  -3   4       14.37       13.22      1.45 o 
   3  -3   4        7.48        8.44      1.79 o 
   4  -3   4       23.90       24.49      2.21 o 
   5  -3   4       16.65       15.76      2.91 o 
   6  -3   4       15.39       14.69      2.08 o 
   7  -3   4       24.04       21.27      2.48 o 
  -7  -2   4       11.57       11.38      1.76 o 
  -6  -2   4       21.53       20.31      2.20 o 
  -5  -2   4       31.38       35.96      3.53 o 
  -4  -2   4      141.97      129.61      4.81 o 
  -3  -2   4      180.16      175.59      4.73 o 
  -2  -2   4      171.88      185.39      3.29 o 
  -1  -2   4      177.81      194.93      3.63 o 
   0  -2   4      311.06      318.27      5.17 o 
   1  -2   4      276.26      294.22      4.82 o 
   2  -2   4       63.66       59.18      3.37 o 
   3  -2   4       34.05       33.28      2.32 o 
   4  -2   4        1.87        1.77      0.66 o 
   5  -2   4        2.89        4.54      1.13 o 
   6  -2   4        0.15       -0.73      0.85 o 
   7  -2   4        0.39       -0.12      0.89 o 
  -7  -1   4        0.50        0.21      0.77 o 
  -6  -1   4        7.25        5.59      1.17 o 
  -5  -1   4       14.94       15.23      1.76 o 
  -4  -1   4       19.35       19.32      1.78 o 
  -3  -1   4       23.13       23.15      1.78 o 
  -2  -1   4      324.19      346.28      7.15 o 
  -1  -1   4      287.23      282.22      4.50 o 
   0  -1   4      182.98      233.56      3.94 o 
   1  -1   4      290.30      295.01      4.74 o 
   2  -1   4      327.48      309.41      6.53 o 
   3  -1   4      112.60      112.01      7.72 o 
   4  -1   4       42.89       41.35      2.18 o 
   5  -1   4       65.02       59.66      2.91 o 
   6  -1   4       13.51       13.06      1.78 o 
   7  -1   4       12.20       14.71      2.04 o 
   8  -1   4        2.08        3.16      1.16 o 
  -7   0   4        3.47        2.82      1.10 o 
  -6   0   4       10.30       10.48      1.61 o 
  -5   0   4        8.43        7.49      1.29 o 
  -4   0   4       35.54       36.60      3.36 o 
  -3   0   4       28.91       28.94      2.26 o 
  -2   0   4       39.03       37.20      1.82 o 
  -1   0   4      194.27      199.21      3.80 o 
   0   0   4      714.79      777.90     10.54 o 
   1   0   4      359.99      359.09      5.45 o 
   2   0   4      335.12      387.04      5.81 o 
   3   0   4      437.76      429.79      8.57 o 
   4   0   4      100.20       94.43      5.45 o 
   5   0   4       31.11       30.20      3.33 o 
   6   0   4       11.50       14.92      1.85 o 
   7   0   4        8.40        7.52      1.44 o 
   8   0   4        4.17        3.96      1.82 o 
  -7   1   4       12.17       10.60      2.76 o 
  -6   1   4       15.93       15.20      1.93 o 
  -5   1   4       55.58       53.75      2.80 o 
  -4   1   4       78.45       72.06      6.46 o 
  -3   1   4      237.16      232.50      5.76 o 
  -2   1   4      381.56      377.00      5.97 o 
  -1   1   4      231.55      230.73      4.69 o 
   0   1   4     1769.10     1852.41     23.52 o 
   1   1   4      252.13      254.79      4.16 o 
   2   1   4       14.74       18.03      0.88 o 
   3   1   4      133.41      130.11      5.39 o 
   4   1   4       17.66       19.12      1.20 o 
   5   1   4       53.78       56.95      2.64 o 
   6   1   4        9.48       11.63      1.62 o 
   7   1   4       11.09       10.59      2.07 o 
   8   1   4        2.03        2.47      2.21 o 
  -6   2   4       27.77       29.48      3.87 o 
  -5   2   4       29.67       28.10      2.45 o 
  -4   2   4        1.90        1.90      0.70 o 
  -3   2   4      170.51      169.97      3.74 o 
  -2   2   4      130.92      130.85      2.96 o 
  -1   2   4      321.00      337.36      5.48 o 
   0   2   4       77.10       78.93      2.02 o 
   1   2   4      691.47      788.66     10.77 o 
   2   2   4     1198.70     1225.76     16.08 o 
   3   2   4       20.00       19.51      0.99 o 
   4   2   4      160.87      159.20      3.33 o 
   5   2   4       13.29       12.73      1.43 o 
   6   2   4       31.16       31.27      2.33 o 
   7   2   4        2.01        1.89      0.89 o 
   8   2   4        0.09        0.50      0.89 o 
  -6   3   4        2.45        4.40      1.77 o 
  -5   3   4       13.36       14.51      1.82 o 
  -4   3   4       40.14       44.28      2.49 o 
  -3   3   4        9.40        9.54      1.04 o 
  -2   3   4       70.35       74.93      2.26 o 
  -1   3   4      156.32      154.59      3.55 o 
   0   3   4      451.62      488.55      7.32 o 
   1   3   4      548.04      575.64     11.58 o 
   2   3   4       28.78       32.15      1.70 o 
   3   3   4      253.04      281.81      4.83 o 
   4   3   4      165.35      165.56      3.50 o 
   5   3   4       47.23       42.97      2.17 o 
   6   3   4      152.37      146.24      4.65 o 
   7   3   4        4.10        7.37      1.86 o 
   8   3   4       12.75       14.19      2.87 o 
  -4   4   4        0.78        0.36      0.66 o 
  -3   4   4       28.53       29.23      1.78 o 
  -2   4   4        1.66        2.71      0.63 o 
  -1   4   4      116.78      118.18      4.78 o 
   0   4   4      102.97      103.51      4.90 o 
   1   4   4       34.97       32.73      1.82 o 
   2   4   4      258.86      258.53      9.53 o 
   3   4   4       46.90       40.83      2.10 o 
   4   4   4       16.00       15.97      2.17 o 
   5   4   4       37.72       42.01      3.55 o 
   6   4   4        3.24        4.89      1.06 o 
   7   4   4       13.13       12.17      2.64 o 
   8   4   4       26.48       28.32      3.88 o 
  -4   5   4       59.76       59.93      4.21 o 
  -3   5   4       60.26       58.41      3.01 o 
  -2   5   4       74.29       67.59      3.09 o 
  -1   5   4      234.23      220.65      6.06 o 
   0   5   4       10.88       11.38      1.45 o 
   1   5   4      140.36      129.44      5.99 o 
   2   5   4      140.93      137.58      4.36 o 
   3   5   4       59.94       54.46      2.61 o 
   4   5   4       49.07       51.42      5.37 o 
   5   5   4        2.91        2.41      0.85 o 
   6   5   4       59.40       57.17      3.07 o 
  -3   6   4       13.65       15.43      2.49 o 
  -2   6   4       35.12       37.11      2.77 o 
  -1   6   4       36.15       34.67      2.68 o 
   0   6   4      209.10      193.62      5.83 o 
   1   6   4      412.62      388.01      9.11 o 
   2   6   4       13.43       15.52      1.74 o 
   3   6   4      137.83      126.60      4.52 o 
   4   6   4       56.27       64.20      3.14 o 
   5   6   4       25.15       24.72      2.40 o 
   6   6   4       12.05       18.95      2.23 o 
   7   6   4       10.47       13.27      1.96 o 
   8   6   4       20.60       15.42      3.19 o 
  -3   7   4        1.52        1.20      1.70 o 
  -2   7   4        3.49        3.92      1.20 o 
  -1   7   4        2.48        3.53      2.03 o 
   0   7   4        9.32       11.60      1.64 o 
   1   7   4       20.79       15.19      1.88 o 
   2   7   4      127.90      121.83      9.23 o 
   3   7   4       88.82       84.07      3.80 o 
   4   7   4       57.23       57.12      3.19 o 
   5   7   4      111.03      115.44      5.53 o 
   6   7   4       32.35       38.08      3.14 o 
   7   7   4       63.97       63.62      5.71 o 
  -1   8   4        7.10        8.22      1.54 o 
   0   8   4        6.20        9.45      1.71 o 
   1   8   4       14.20       15.21      2.93 o 
   2   8   4       16.71       19.24      2.28 o 
   3   8   4       15.46       14.72      1.99 o 
   4   8   4       11.36       11.99      3.34 o 
   5   8   4        5.98        5.54      1.39 o 
   6   8   4       23.91       23.33      4.17 o 
   7   8   4       32.83       35.10      3.40 o 
   0   9   4        6.52        5.73      2.16 o 
   1   9   4        0.59        1.60      0.93 o 
   2   9   4       23.73       23.46      2.73 o 
   3   9   4        6.43        8.25      2.35 o 
   4   9   4        4.84        5.73      1.58 o 
   5   9   4        1.03        3.87      1.82 o 
  -4  -8   5        3.59        6.25      1.74 o 
  -3  -8   5        1.78        2.86      1.41 o 
   0  -8   5       15.59       17.83      3.21 o 
   1  -8   5        5.17        5.91      2.35 o 
  -6  -7   5       10.58        6.56      2.26 o 
  -5  -7   5       24.28       21.90      3.62 o 
  -4  -7   5        1.93        2.87      1.44 o 
  -3  -7   5        7.52       10.18      2.31 o 
  -2  -7   5        1.97        4.18      1.43 o 
   1  -7   5        4.47        3.52      1.48 o 
   2  -7   5        0.61        2.26      1.58 o 
   3  -7   5        0.91        1.31      1.49 o 
  -6  -6   5        7.71        7.92      2.22 o 
  -5  -6   5        9.24       12.56      1.85 o 
  -4  -6   5       54.24       58.00      3.03 o 
  -3  -6   5       86.47       82.49      3.51 o 
  -2  -6   5       38.72       36.63      4.18 o 
  -1  -6   5      102.90       93.95      2.91 o 
   0  -6   5       21.50       23.20      2.53 o 
   1  -6   5       58.92       51.67      2.82 o 
   2  -6   5        2.51        3.60      1.12 o 
   3  -6   5        2.00        1.14      0.93 o 
   4  -6   5        1.86        3.10      1.20 o 
  -7  -5   5        8.82        9.41      1.78 o 
  -6  -5   5        9.26       11.56      1.79 o 
  -5  -5   5       13.71       12.96      1.81 o 
  -4  -5   5       59.72       60.12      3.06 o 
  -3  -5   5       54.63       51.53      2.76 o 
  -2  -5   5       85.16       81.91      3.28 o 
  -1  -5   5      118.46      107.79      2.99 o 
   0  -5   5      125.79      115.71      3.11 o 
   1  -5   5      211.68      190.61      5.57 o 
   2  -5   5       41.37       41.99      6.18 o 
   3  -5   5       86.08       79.23      3.72 o 
   4  -5   5        8.55        9.77      3.07 o 
   5  -5   5       12.20       11.57      1.89 o 
  -7  -4   5        1.08        0.53      0.90 o 
  -6  -4   5        1.30        0.89      0.77 o 
  -5  -4   5       10.20       11.46      1.66 o 
  -4  -4   5        9.71       13.37      2.49 o 
  -3  -4   5        7.80        9.04      3.11 o 
  -2  -4   5       35.36       34.02      3.35 o 
  -1  -4   5        9.95       11.16      1.36 o 
   0  -4   5       50.68       55.52      2.20 o 
   1  -4   5       15.01       12.04      1.47 o 
   2  -4   5       96.15       90.38      4.24 o 
   3  -4   5       86.97       88.71      6.56 o 
   4  -4   5       43.83       49.48      2.92 o 
   5  -4   5       62.89       61.18      3.47 o 
   6  -4   5       11.80       12.83      1.90 o 
  -7  -3   5        5.33        4.21      1.33 o 
  -6  -3   5        4.66        4.21      1.10 o 
  -5  -3   5       11.90       12.70      1.67 o 
  -4  -3   5        4.21        6.36      1.56 o 
  -3  -3   5        3.76        2.54      0.76 o 
  -2  -3   5       90.47       79.68      6.55 o 
  -1  -3   5       22.84       21.51      1.25 o 
   0  -3   5       37.53       35.07      1.48 o 
   1  -3   5        4.09        4.82      0.69 o 
   2  -3   5       29.04       29.02      2.09 o 
   3  -3   5        1.09        1.17      0.67 o 
   4  -3   5       33.38       32.61      2.59 o 
   5  -3   5        7.89        8.86      1.52 o 
   6  -3   5        7.29        6.00      1.61 o 
  -7  -2   5        0.44        1.30      0.97 o 
  -6  -2   5       12.69       10.15      1.83 o 
  -5  -2   5        3.52        3.77      0.98 o 
  -4  -2   5        1.40        1.89      0.76 o 
  -3  -2   5        9.81        9.20      1.22 o 
  -2  -2   5       26.54       29.00      1.72 o 
  -1  -2   5        6.50        7.29      0.74 o 
   0  -2   5      103.36      104.06      2.51 o 
   1  -2   5       70.57       65.01      1.88 o 
   2  -2   5       80.64       79.97      3.24 o 
   3  -2   5       22.21       18.72      1.78 o 
   4  -2   5       10.05        8.97      1.50 o 
   5  -2   5       12.53       15.22      1.90 o 
   6  -2   5        9.54        7.98      1.56 o 
   7  -2   5        0.81        0.32      0.88 o 
  -7  -1   5        4.01        8.50      1.93 o 
  -6  -1   5        8.80        7.91      1.35 o 
  -5  -1   5        8.33        6.35      1.24 o 
  -4  -1   5       36.31       32.14      2.38 o 
  -3  -1   5       24.68       29.89      2.16 o 
  -2  -1   5        8.03        6.07      1.20 o 
  -1  -1   5      153.89      166.80      3.22 o 
   0  -1   5      183.29      196.25      3.68 o 
   1  -1   5      175.75      190.85      3.63 o 
   2  -1   5       65.94       75.24      1.89 o 
   3  -1   5       89.97       79.67      3.04 o 
   4  -1   5       65.48       69.51      3.01 o 
   5  -1   5       10.49       11.35      1.60 o 
   6  -1   5        2.17        2.40      1.25 o 
   7  -1   5        3.69        4.07      1.15 o 
  -7   0   5        7.04        6.35      1.82 o 
  -6   0   5        6.84        6.18      1.43 o 
  -5   0   5       23.06       22.35      2.22 o 
  -4   0   5       36.25       34.53      5.33 o 
  -3   0   5       13.35       12.73      3.32 o 
  -2   0   5      230.00      219.62      6.25 o 
  -1   0   5       13.62       17.13      0.92 o 
   0   0   5      273.02      312.66      5.12 o 
   1   0   5       71.11       82.43      2.07 o 
   2   0   5       12.27       13.66      0.86 o 
   3   0   5       49.84       50.72      2.63 o 
   4   0   5       19.49       20.55      2.29 o 
   5   0   5        5.38        5.86      1.18 o 
   6   0   5       35.25       29.51      4.66 o 
   7   0   5        8.81        6.90      1.40 o 
   8   0   5        1.66        0.33      0.93 o 
  -7   1   5        0.41        1.02      1.74 o 
  -6   1   5        5.02        7.70      1.52 o 
  -5   1   5       16.15       15.30      1.86 o 
  -4   1   5       75.47       80.41      3.40 o 
  -3   1   5        2.56        3.10      0.79 o 
  -2   1   5       15.50       16.17      1.81 o 
  -1   1   5       89.32       91.54      2.26 o 
   0   1   5       81.32       71.08      2.42 o 
   1   1   5       78.15       90.94      3.41 o 
   2   1   5      156.95      173.42      3.35 o 
   3   1   5       32.57       37.27      1.36 o 
   4   1   5        3.21        3.72      0.84 o 
   5   1   5       26.22       28.93      2.23 o 
   6   1   5       23.97       23.60      2.22 o 
   7   1   5        2.64        3.41      1.07 o 
   8   1   5       12.37       14.04      2.09 o 
  -6   2   5        0.40        0.14      1.21 o 
  -5   2   5       15.46       16.76      1.99 o 
  -4   2   5       15.47       16.21      1.84 o 
  -3   2   5       11.34       10.86      1.36 o 
  -2   2   5      117.45      115.64      2.85 o 
  -1   2   5       28.70       33.64      1.37 o 
   0   2   5       14.02       13.17      0.95 o 
   1   2   5       32.88       31.39      1.49 o 
   2   2   5       75.27       74.34      2.73 o 
   3   2   5        9.38       10.49      0.90 o 
   4   2   5       76.44       83.00      4.09 o 
   5   2   5        3.83        3.31      1.05 o 
   6   2   5       35.56       38.16      2.46 o 
   7   2   5        4.84        2.40      1.40 o 
   8   2   5       10.60       11.35      1.74 o 
  -6   3   5        0.81        1.09      1.70 o 
  -5   3   5        7.99       10.18      3.10 o 
  -4   3   5       25.67       27.95      3.46 o 
  -3   3   5       41.15       39.32      2.39 o 
  -2   3   5       12.33       15.20      1.23 o 
  -1   3   5       27.80       30.35      1.39 o 
   0   3   5      243.17      238.56      4.40 o 
   1   3   5       88.19      100.29      2.41 o 
   2   3   5       41.96       39.64      1.44 o 
   3   3   5       79.02       75.19      4.07 o 
   4   3   5       83.26       86.83      2.45 o 
   5   3   5       13.44       12.13      1.49 o 
   6   3   5        0.34       -0.39      0.64 o 
   7   3   5        9.90        8.74      1.43 o 
   8   3   5       10.04        9.28      1.63 o 
  -5   4   5        1.23        2.25      1.34 o 
  -4   4   5       47.25       53.54      4.19 o 
  -3   4   5       34.50       29.81      3.53 o 
  -2   4   5       13.40       14.83      2.79 o 
  -1   4   5        2.19        4.18      0.97 o 
   0   4   5       17.37       20.89      1.78 o 
   1   4   5       65.36       61.03      2.64 o 
   2   4   5       95.17       82.38      7.05 o 
   3   4   5       14.61       18.40      2.94 o 
   4   4   5       12.76       11.45      1.87 o 
   5   4   5       16.05       16.45      1.76 o 
   6   4   5       11.07       14.47      2.85 o 
   7   4   5       20.13       21.29      3.40 o 
   8   4   5        0.33       -0.30      1.20 o 
  -4   5   5        8.43        7.37      1.92 o 
  -3   5   5       15.00       17.33      2.75 o 
  -2   5   5       69.24       60.97      3.02 o 
  -1   5   5       12.85       19.49      1.96 o 
   0   5   5       16.90       17.38      1.80 o 
   1   5   5       65.39       59.65      2.79 o 
   2   5   5       44.71       37.43      3.62 o 
   3   5   5        1.11        1.32      0.59 o 
   4   5   5       55.71       51.48      3.20 o 
   5   5   5        9.41       12.09      1.73 o 
   6   5   5       28.90       31.02      2.65 o 
   8   5   5        0.56       -0.03      1.15 o 
  -3   6   5        8.76        9.66      2.09 o 
  -2   6   5        4.64        5.18      1.24 o 
  -1   6   5       50.52       49.91      7.05 o 
   0   6   5       19.04       17.66      1.96 o 
   1   6   5       72.10       67.40      5.72 o 
   2   6   5       69.08       61.36      3.85 o 
   3   6   5       22.07       21.19      2.13 o 
   4   6   5       33.76       32.47      2.62 o 
   5   6   5       13.49       16.61      3.53 o 
   6   6   5        0.31        2.26      0.96 o 
   7   6   5       11.97        9.86      2.67 o 
   8   6   5        4.95        4.78      2.39 o 
  -2   7   5        2.97        3.07      1.06 o 
  -1   7   5       10.42       11.00      1.73 o 
   0   7   5       10.35       11.96      1.80 o 
   1   7   5       24.84       24.23      2.45 o 
   2   7   5       34.37       32.48      2.72 o 
   3   7   5      102.22       98.72      4.70 o 
   4   7   5        2.76        2.27      0.91 o 
   5   7   5       12.40       12.64      1.93 o 
   6   7   5        0.47        0.42      0.90 o 
   7   7   5       11.74       16.09      3.58 o 
  -1   8   5        0.25        1.03      0.97 o 
   0   8   5        2.02        3.09      1.07 o 
   1   8   5       15.00       16.82      2.26 o 
   2   8   5       16.84       19.28      2.34 o 
   3   8   5        2.60        2.22      1.14 o 
   4   8   5        9.64        9.68      1.76 o 
   5   8   5       28.33       26.28      2.86 o 
   6   8   5        0.87        1.52      1.40 o 
   1   9   5        6.34        7.27      1.56 o 
   2   9   5       11.46       10.82      1.86 o 
   3   9   5        5.57        4.54      1.92 o 
   4   9   5        1.75        2.02      1.12 o 
   5   9   5        1.19        3.15      2.10 o 
  -3  -8   6        1.17        1.80      1.31 o 
  -5  -7   6        6.54        9.16      2.59 o 
  -4  -7   6       15.58       16.90      2.02 o 
  -3  -7   6       21.66       20.74      2.25 o 
  -2  -7   6        8.54       11.30      1.58 o 
  -1  -7   6       10.79       11.52      2.34 o 
   0  -7   6        4.35        5.16      1.17 o 
   1  -7   6        0.25       -0.12      0.88 o 
   2  -7   6        0.48        1.11      1.07 o 
  -6  -6   6       14.92       18.35      2.31 o 
  -5  -6   6        2.45        1.98      0.97 o 
  -4  -6   6        6.52        5.06      1.22 o 
  -3  -6   6        0.91        1.88      0.84 o 
  -2  -6   6       25.37       25.48      4.75 o 
  -1  -6   6       26.40       26.41      3.26 o 
   0  -6   6       11.79       16.80      4.75 o 
   1  -6   6       10.43       11.38      1.71 o 
   2  -6   6        0.64        0.94      0.95 o 
   3  -6   6        2.35        1.98      1.26 o 
  -6  -5   6        0.28       -0.14      0.81 o 
  -5  -5   6       21.16       22.67      2.44 o 
  -4  -5   6       14.70       18.11      2.06 o 
  -3  -5   6       74.14       65.29      3.18 o 
  -2  -5   6        2.40        2.23      0.86 o 
  -1  -5   6       45.34       41.48      8.06 o 
   0  -5   6       29.34       27.70      2.22 o 
   1  -5   6        0.46        1.66      0.86 o 
   2  -5   6       24.81       25.28      5.09 o 
   3  -5   6       17.72       15.59      2.02 o 
   4  -5   6        1.31        1.24      1.46 o 
  -6  -4   6       12.24       10.58      1.76 o 
  -5  -4   6        0.36        0.54      1.05 o 
  -4  -4   6        7.34        9.43      1.52 o 
  -3  -4   6        2.26        3.10      0.92 o 
  -2  -4   6       18.53       18.42      3.65 o 
  -1  -4   6      102.51       94.32      3.49 o 
   0  -4   6       33.18       31.46      1.65 o 
   1  -4   6       89.88       79.81      3.29 o 
   2  -4   6        2.51        3.32      1.15 o 
   3  -4   6       38.72       29.30      2.52 o 
   4  -4   6        6.22        7.00      1.37 o 
   5  -4   6        7.74        8.58      1.60 o 
  -7  -3   6        0.61       -0.15      0.86 o 
  -6  -3   6        1.92        3.46      1.07 o 
  -5  -3   6        3.44        2.23      0.93 o 
  -4  -3   6       50.29       47.36      2.71 o 
  -3  -3   6        2.51        3.07      0.87 o 
  -2  -3   6       18.12       18.18      2.38 o 
  -1  -3   6        0.47        1.48      0.64 o 
   0  -3   6       12.63       13.15      1.70 o 
   1  -3   6      102.76      104.16      4.68 o 
   2  -3   6       14.50       14.27      1.68 o 
   3  -3   6      115.35       99.45      3.92 o 
   4  -3   6        6.14        5.06      1.15 o 
   5  -3   6       16.62       11.88      1.81 o 
   6  -3   6        0.50        1.96      1.32 o 
  -7  -2   6        1.52        3.74      1.28 o 
  -6  -2   6        4.31        4.29      1.20 o 
  -5  -2   6       10.03       10.60      1.60 o 
  -4  -2   6        8.08        5.82      1.18 o 
  -3  -2   6       53.60       45.86      2.48 o 
  -2  -2   6      196.65      184.37      7.41 o 
  -1  -2   6       37.51       37.36      2.00 o 
   0  -2   6      121.61      114.75      2.83 o 
   1  -2   6       24.41       24.30      1.63 o 
   2  -2   6       27.36       27.93      3.00 o 
   3  -2   6        2.97        4.14      0.99 o 
   4  -2   6       27.99       27.84      2.40 o 
   5  -2   6       32.49       31.77      2.76 o 
   6  -2   6        3.82        2.06      1.04 o 
   7  -2   6        4.44        5.48      1.45 o 
  -7  -1   6        2.28        0.98      1.08 o 
  -6  -1   6        4.97        4.61      1.20 o 
  -5  -1   6        7.45        8.44      1.46 o 
  -4  -1   6       33.39       35.41      2.66 o 
  -3  -1   6        2.75        2.55      0.82 o 
  -2  -1   6      213.10      215.63     11.06 o 
  -1  -1   6      114.63      107.58      3.56 o 
   0  -1   6       37.83       34.65      1.42 o 
   1  -1   6      218.22      211.64      4.11 o 
   2  -1   6       68.69       68.22      2.78 o 
   3  -1   6       19.52       18.50      1.77 o 
   4  -1   6       10.56        9.69      1.90 o 
   5  -1   6        2.01        2.53      0.87 o 
   6  -1   6        9.69       10.58      1.98 o 
   7  -1   6        3.74        3.86      1.18 o 
  -6   0   6       15.47       14.66      1.98 o 
  -5   0   6        1.56        1.01      0.79 o 
  -4   0   6       15.60       13.93      3.41 o 
  -3   0   6       13.67       14.60      1.65 o 
  -2   0   6       70.14       71.21      2.91 o 
  -1   0   6       34.43       33.46      1.80 o 
   0   0   6      115.42      124.37      2.87 o 
   1   0   6        8.33        7.22      0.81 o 
   2   0   6      171.44      168.14      3.46 o 
   3   0   6      131.94      127.37      4.01 o 
   4   0   6       26.22       23.71      2.06 o 
   5   0   6       19.73       21.88      2.13 o 
   6   0   6        2.61        5.20      1.16 o 
   7   0   6        0.44        0.58      1.10 o 
  -6   1   6        4.00        4.77      1.32 o 
  -5   1   6       16.29       15.73      1.99 o 
  -4   1   6        1.49        1.36      0.74 o 
  -3   1   6       25.21       21.96      2.00 o 
  -2   1   6      124.81      120.32      5.25 o 
  -1   1   6      104.89      108.89      4.28 o 
   0   1   6       25.43       24.34      1.70 o 
   1   1   6       57.76       60.62      3.11 o 
   2   1   6       14.05       13.14      1.31 o 
   3   1   6       50.76       46.66      1.64 o 
   4   1   6      156.58      150.94      4.64 o 
   5   1   6       19.53       21.67      2.30 o 
   6   1   6        1.68        1.52      0.84 o 
   7   1   6        7.00       11.27      1.79 o 
   8   1   6        5.84        6.96      1.77 o 
  -6   2   6       12.92       14.09      2.14 o 
  -5   2   6       12.78       12.96      1.76 o 
  -4   2   6       19.82       18.76      2.11 o 
  -3   2   6        3.10        3.50      0.91 o 
  -2   2   6        1.05        1.22      0.60 o 
  -1   2   6       27.49       28.98      1.40 o 
   0   2   6      182.55      181.65      5.95 o 
   1   2   6       41.12       43.11      1.93 o 
   2   2   6       25.19       24.76      1.27 o 
   3   2   6       29.53       31.38      1.39 o 
   4   2   6       17.38       16.11      1.77 o 
   5   2   6       69.57       65.65      2.99 o 
   6   2   6        4.64        4.82      1.12 o 
   7   2   6        4.03        3.20      1.10 o 
   8   2   6        2.02        2.15      1.07 o 
  -5   3   6        2.05        1.77      1.62 o 
  -4   3   6        9.41        7.35      1.31 o 
  -3   3   6       72.84       80.42      3.48 o 
  -2   3   6       82.72       80.58      6.32 o 
  -1   3   6        2.92        4.32      0.73 o 
   0   3   6        8.53        8.83      1.70 o 
   1   3   6       13.16       14.69      1.10 o 
   2   3   6      107.81      109.75      3.46 o 
   3   3   6       27.45       28.17      1.39 o 
   4   3   6       94.34       90.73      2.59 o 
   5   3   6       74.31       70.62      3.05 o 
   6   3   6        1.72        2.92      0.84 o 
   7   3   6        5.10        6.26      2.23 o 
   8   3   6        2.14        1.39      1.77 o 
  -5   4   6        1.75        1.49      1.52 o 
  -4   4   6        2.27        3.23      1.41 o 
  -3   4   6        1.49        2.21      1.17 o 
  -2   4   6        2.36        0.57      0.95 o 
  -1   4   6      198.14      182.04      5.36 o 
   0   4   6       78.36       72.33      3.53 o 
   1   4   6      145.34      129.61      4.23 o 
   2   4   6       23.39       22.46      2.13 o 
   3   4   6       40.18       38.22      2.23 o 
   4   4   6       42.59       43.00      3.09 o 
   5   4   6       17.97       20.10      1.99 o 
   6   4   6       43.39       48.90      4.84 o 
   7   4   6        8.69        6.34      2.11 o 
   8   4   6        0.12       -0.74      1.34 o 
  -4   5   6        1.81        2.43      1.47 o 
  -3   5   6        9.01        8.90      2.09 o 
  -2   5   6        5.42        8.13      1.94 o 
  -1   5   6       23.48       23.12      2.21 o 
   0   5   6       25.00       25.97      5.25 o 
   1   5   6       84.79       75.38      5.22 o 
   2   5   6        2.42        3.53      0.96 o 
   3   5   6      112.40      115.07      4.25 o 
   4   5   6        9.59       10.86      1.57 o 
   5   5   6       14.69       17.46      2.10 o 
   6   5   6        0.85        0.72      1.58 o 
   8   5   6       10.75       10.80      2.77 o 
  -3   6   6        5.31        2.71      1.51 o 
  -2   6   6        4.35        2.94      1.26 o 
  -1   6   6        0.02        0.86      0.96 o 
   0   6   6       45.75       40.01      6.84 o 
   1   6   6       20.21       19.86      5.48 o 
   2   6   6       12.07       13.88      3.39 o 
   3   6   6        2.02        0.86      1.71 o 
   4   6   6        1.28        1.09      0.71 o 
   5   6   6       34.82       39.84      4.13 o 
   6   6   6        7.06        5.69      1.47 o 
   7   6   6        2.26        2.33      1.93 o 
  -2   7   6        0.66        1.67      1.54 o 
  -1   7   6        2.07        4.07      1.16 o 
   0   7   6        1.12        2.01      1.62 o 
   1   7   6        5.48        5.25      1.20 o 
   2   7   6        4.85        3.01      1.84 o 
   3   7   6        0.71        0.71      0.74 o 
   4   7   6        7.82        7.22      1.50 o 
   5   7   6        5.02        5.28      1.29 o 
   6   7   6        5.75        4.88      1.48 o 
   7   7   6        3.54        6.38      2.83 o 
   0   8   6        5.16        4.80      2.55 o 
   1   8   6        6.82        4.94      3.14 o 
   2   8   6        3.07        4.36      1.25 o 
   3   8   6        0.02        0.20      0.74 o 
   4   8   6        2.92        4.23      1.24 o 
   5   8   6        1.46        1.36      1.11 o 
   6   8   6        4.29        7.19      1.67 o 
  -4  -7   7        0.07        0.72      0.86 o 
  -3  -7   7        4.63        3.14      1.64 o 
  -1  -7   7        1.61        0.82      1.23 o 
   0  -7   7        4.91        7.45      2.17 o 
   1  -7   7        5.52        5.94      1.45 o 
  -5  -6   7        6.66        5.11      4.01 o 
  -4  -6   7        2.68        5.55      1.31 o 
  -3  -6   7        0.52        3.21      1.08 o 
  -2  -6   7        5.47        5.03      1.24 o 
  -1  -6   7        4.88        7.29      2.03 o 
   0  -6   7        1.39        0.46      1.29 o 
   1  -6   7        3.43        3.59      1.15 o 
   2  -6   7        4.99        4.06      1.21 o 
   3  -6   7        0.34        1.10      0.95 o 
  -5  -5   7        5.44        5.46      1.22 o 
  -4  -5   7        4.52        6.50      1.33 o 
  -3  -5   7        3.68        3.90      1.01 o 
  -2  -5   7       17.95       20.41      2.17 o 
  -1  -5   7        0.74        2.31      0.82 o 
   0  -5   7        3.23        0.54      1.06 o 
   1  -5   7        8.24        9.06      1.52 o 
   2  -5   7        1.78        1.37      1.87 o 
   3  -5   7        1.53        2.48      1.05 o 
   4  -5   7        1.19        0.22      0.95 o 
  -6  -4   7        6.82        7.59      2.94 o 
  -5  -4   7        9.54        9.18      1.65 o 
  -4  -4   7       38.71       38.74      3.02 o 
  -3  -4   7       16.18       13.74      1.78 o 
  -2  -4   7       12.54       13.91      1.98 o 
  -1  -4   7       18.69       17.37      3.31 o 
   0  -4   7        9.87       12.80      2.43 o 
   1  -4   7       19.13       20.62      2.63 o 
   2  -4   7        7.88        9.79      1.54 o 
   3  -4   7        5.34        4.31      1.13 o 
   4  -4   7        2.69        4.55      1.72 o 
   5  -4   7        0.15       -0.73      0.83 o 
  -6  -3   7        0.70        0.37      1.01 o 
  -5  -3   7        0.46        0.99      0.76 o 
  -4  -3   7        3.85        2.54      0.98 o 
  -3  -3   7       19.49       19.24      2.14 o 
  -2  -3   7      171.79      160.15      5.09 o 
  -1  -3   7        6.47        8.06      1.28 o 
   0  -3   7      117.33      110.50      3.78 o 
   1  -3   7        1.39        1.21      1.41 o 
   2  -3   7       39.91       38.88      2.98 o 
   3  -3   7        0.46        1.32      0.72 o 
   4  -3   7        8.49        6.86      1.39 o 
   5  -3   7        5.21        5.04      1.27 o 
   6  -3   7        0.54        1.94      1.05 o 
  -6  -2   7        2.41        0.93      1.91 o 
  -5  -2   7        2.92        1.65      0.89 o 
  -4  -2   7        1.10        1.65      0.74 o 
  -3  -2   7       36.41       34.61      2.75 o 
  -2  -2   7       81.08       80.11      3.35 o 
  -1  -2   7       20.61       20.74      2.66 o 
   0  -2   7      118.88      115.45      3.01 o 
   1  -2   7        8.10       10.68      1.39 o 
   2  -2   7      242.65      228.07     10.31 o 
   3  -2   7        5.04        6.35      1.19 o 
   4  -2   7       31.81       25.80      2.43 o 
   5  -2   7        1.36        0.94      1.35 o 
   6  -2   7        3.71        3.13      1.15 o 
  -6  -1   7       19.32       18.22      2.34 o 
  -5  -1   7       32.54       30.12      2.80 o 
  -4  -1   7        1.66        1.35      0.72 o 
  -3  -1   7        9.43        8.30      1.99 o 
  -2  -1   7       52.50       52.38      2.66 o 
  -1  -1   7       32.77       34.50      2.04 o 
   0  -1   7       50.83       49.76      1.84 o 
   1  -1   7       37.72       42.42      1.69 o 
   2  -1   7        9.21       10.77      1.57 o 
   3  -1   7       22.54       26.38      2.17 o 
   4  -1   7      157.93      156.15      5.19 o 
   5  -1   7        8.17        7.79      1.42 o 
   6  -1   7       25.38       27.12      2.78 o 
   7  -1   7        3.33        5.64      1.49 o 
  -6   0   7       14.62       14.08      2.45 o 
  -5   0   7        8.05        9.19      1.53 o 
  -4   0   7       31.92       32.93      2.74 o 
  -3   0   7       94.35       90.82      5.61 o 
  -2   0   7       19.54       19.76      1.93 o 
  -1   0   7       29.04       21.90      1.87 o 
   0   0   7       44.38       48.05      1.78 o 
   1   0   7        0.58        0.55      0.44 o 
   2   0   7        5.82        6.13      0.79 o 
   3   0   7       65.21       68.78      3.80 o 
   4   0   7       72.04       68.36      3.15 o 
   5   0   7       10.46       11.78      1.69 o 
   6   0   7       22.56       21.77      3.92 o 
   7   0   7        9.74       11.74      2.18 o 
  -6   1   7       19.80       15.91      2.31 o 
  -5   1   7       23.32       24.29      2.94 o 
  -4   1   7       54.32       58.37      3.15 o 
  -3   1   7        7.74        9.27      1.48 o 
  -2   1   7       61.74       60.32      5.54 o 
  -1   1   7       59.13       59.60      2.68 o 
   0   1   7        6.78        6.89      0.85 o 
   1   1   7      112.05      113.55      4.76 o 
   2   1   7        4.09        6.19      1.07 o 
   3   1   7      101.19       93.19      5.53 o 
   4   1   7      136.65      129.06      7.49 o 
   5   1   7       16.31       18.52      2.06 o 
   6   1   7       33.59       37.66      4.05 o 
   7   1   7       11.93       15.62      3.77 o 
  -5   2   7        6.79        5.13      1.38 o 
  -4   2   7       18.89       19.63      2.18 o 
  -3   2   7      144.94      138.50     16.48 o 
  -2   2   7      133.10      130.81      4.39 o 
  -1   2   7       31.82       31.92      2.91 o 
   0   2   7       44.29       43.16      3.79 o 
   1   2   7       44.92       44.45      1.77 o 
   2   2   7        8.04        7.92      0.95 o 
   3   2   7      109.76      106.12      2.84 o 
   4   2   7       66.77       60.19      2.78 o 
   5   2   7        8.96        9.18      1.39 o 
   6   2   7       26.68       26.91      2.47 o 
   7   2   7        1.50        2.08      0.98 o 
  -5   3   7        1.58        3.89      1.89 o 
  -4   3   7        7.95        9.84      2.37 o 
  -3   3   7        0.73        0.57      0.75 o 
  -2   3   7        0.09        0.04      0.67 o 
  -1   3   7      297.24      290.61      7.01 o 
   0   3   7       31.87       30.46      2.57 o 
   1   3   7      324.91      326.01      7.59 o 
   2   3   7       49.71       47.09      2.42 o 
   3   3   7       53.44       46.95      2.39 o 
   4   3   7       66.88       64.31      2.83 o 
   5   3   7       44.29       51.58      4.37 o 
   6   3   7        4.05        5.72      2.05 o 
   7   3   7        5.70        4.55      1.87 o 
   8   3   7        4.43        5.14      1.94 o 
  -4   4   7       10.17       13.54      2.81 o 
  -3   4   7        7.66        9.95      2.27 o 
  -2   4   7       47.85       46.60      3.99 o 
  -1   4   7       51.08       48.89      2.64 o 
   0   4   7       24.64       25.97      3.49 o 
   1   4   7       12.81       14.04      2.39 o 
   2   4   7       52.08       55.82      4.22 o 
   3   4   7      173.26      164.16      7.36 o 
   4   4   7       37.20       38.61      3.06 o 
   5   4   7       61.53       58.46      4.67 o 
   6   4   7       18.81       19.33      3.34 o 
   7   4   7        0.38        0.86      1.29 o 
  -3   5   7        2.21        2.12      1.41 o 
  -2   5   7        0.84        0.66      1.09 o 
  -1   5   7        1.56        2.52      0.94 o 
   0   5   7       29.63       29.14      2.47 o 
   1   5   7       26.93       24.46      2.26 o 
   2   5   7       25.11       23.01      4.68 o 
   3   5   7       11.63       14.94      2.45 o 
   4   5   7       10.59       10.53      1.53 o 
   5   5   7       80.60       81.86      8.05 o 
   6   5   7       18.25       22.77      4.16 o 
  -2   6   7        0.36        1.43      1.41 o 
  -1   6   7        4.61        4.43      1.13 o 
   0   6   7        1.92        3.38      1.35 o 
   1   6   7        2.53        2.19      0.88 o 
   2   6   7       21.96       20.73      2.24 o 
   3   6   7        6.18        7.56      1.42 o 
   4   6   7       16.64       15.80      2.03 o 
   5   6   7       13.30       10.90      1.80 o 
   6   6   7        7.49        6.38      2.31 o 
   7   6   7        8.50       10.17      3.19 o 
  -1   7   7       10.12        9.19      1.70 o 
   0   7   7       14.45       16.43      2.21 o 
   1   7   7        2.04        5.19      1.24 o 
   2   7   7        8.40        7.84      1.43 o 
   3   7   7        0.24        0.54      0.71 o 
   4   7   7        0.06        0.26      0.82 o 
   5   7   7        3.05        3.48      1.19 o 
   6   7   7        0.14        4.44      2.46 o 
   1   8   7       19.46       28.08      2.97 o 
   2   8   7       16.07       15.54      2.10 o 
   3   8   7        2.16        0.62      0.80 o 
   4   8   7        5.04        6.02      1.51 o 
   5   8   7        0.35       -0.32      0.86 o 
  -4  -6   8        0.65        2.42      0.95 o 
  -3  -6   8        4.38        9.35      1.64 o 
  -2  -6   8       10.61       11.97      2.59 o 
  -1  -6   8       14.23       18.28      3.28 o 
   0  -6   8        3.22        6.84      2.00 o 
   1  -6   8       16.79       22.03      3.39 o 
   2  -6   8        8.73       10.89      1.80 o 
  -5  -5   8        0.66        0.79      1.21 o 
  -4  -5   8        5.97        4.76      1.24 o 
  -3  -5   8        0.07        2.49      1.06 o 
  -2  -5   8        4.65        4.52      1.15 o 
  -1  -5   8        0.94        1.29      1.21 o 
   0  -5   8       17.09       18.17      3.14 o 
   1  -5   8       15.92       21.01      3.43 o 
   2  -5   8        4.80        6.33      2.05 o 
   3  -5   8        2.95        4.26      1.44 o 
  -5  -4   8       15.47       15.39      2.73 o 
  -4  -4   8       33.41       34.36      3.05 o 
  -3  -4   8       31.76       31.65      2.85 o 
  -2  -4   8       66.87       57.56      3.12 o 
  -1  -4   8       16.12       14.83      1.85 o 
   0  -4   8        3.24        4.83      1.60 o 
   1  -4   8       16.30       14.47      2.64 o 
   2  -4   8       11.13       11.10      1.69 o 
   3  -4   8        2.72        4.21      1.24 o 
   4  -4   8        0.87        2.41      1.20 o 
  -5  -3   8       20.22       21.54      2.57 o 
  -4  -3   8       20.71       23.16      2.84 o 
  -3  -3   8       14.62       14.87      1.96 o 
  -2  -3   8       12.63       12.64      3.16 o 
  -1  -3   8       52.63       48.93      3.67 o 
   0  -3   8      111.46       91.74      5.44 o 
   1  -3   8       23.95       26.95      3.87 o 
   2  -3   8        7.68        5.25      1.56 o 
   3  -3   8       15.83       15.05      1.95 o 
   4  -3   8        8.33        8.47      1.55 o 
   5  -3   8        1.06        1.94      1.03 o 
  -5  -2   8        1.86        3.62      1.76 o 
  -4  -2   8       15.53       14.46      3.42 o 
  -3  -2   8        7.03        5.97      1.27 o 
  -2  -2   8        3.73        3.52      1.15 o 
  -1  -2   8       60.36       61.94      3.02 o 
   0  -2   8       34.43       36.43      2.33 o 
   1  -2   8       52.70       49.23      2.59 o 
   2  -2   8       44.74       41.33      2.47 o 
   3  -2   8       41.84       44.07      2.87 o 
   4  -2   8       23.05       20.38      2.25 o 
   5  -2   8       14.75       13.42      2.00 o 
   6  -2   8       12.30       12.27      2.64 o 
  -5  -1   8       27.52       26.50      2.88 o 
  -4  -1   8       63.53       64.68      4.03 o 
  -3  -1   8       21.14       22.63      2.33 o 
  -2  -1   8       50.60       46.27      4.46 o 
  -1  -1   8        3.44        3.58      1.79 o 
   0  -1   8       38.25       37.01      2.28 o 
   1  -1   8       64.79       65.70      2.30 o 
   2  -1   8       46.20       48.29      2.57 o 
   3  -1   8        2.43        1.87      0.78 o 
   4  -1   8        5.26        6.86      1.28 o 
   5  -1   8       10.47       10.29      1.68 o 
   6  -1   8       13.80       15.55      2.39 o 
  -5   0   8       43.34       45.02      3.52 o 
  -4   0   8       18.12       13.56      1.78 o 
  -3   0   8      118.46      120.82      4.60 o 
  -2   0   8      108.14      102.22      5.87 o 
  -1   0   8      204.95      201.05      9.12 o 
   0   0   8      229.84      210.05      7.86 o 
   1   0   8       24.58       25.22      1.57 o 
   2   0   8      176.61      166.18      6.42 o 
   3   0   8       74.98       79.01      3.41 o 
   4   0   8       19.00       21.80      2.20 o 
   5   0   8       18.12       19.92      7.05 o 
   6   0   8        5.11        4.82      1.26 o 
   7   0   8       11.79       12.19      2.43 o 
  -5   1   8        7.93       10.89      1.85 o 
  -4   1   8       67.66       63.80      3.43 o 
  -3   1   8       23.41       23.04      2.35 o 
  -2   1   8      150.49      152.74      7.09 o 
  -1   1   8      380.22      372.72      8.57 o 
   0   1   8      243.28      241.13      6.19 o 
   1   1   8      473.22      475.46     12.62 o 
   2   1   8      394.35      358.63      6.47 o 
   3   1   8      141.87      135.29      7.22 o 
   4   1   8       94.05       95.71      3.82 o 
   5   1   8       22.17       24.61      4.17 o 
   6   1   8       33.90       30.21      2.76 o 
   7   1   8        8.46        8.20      1.63 o 
  -5   2   8        6.52        5.36      1.52 o 
  -4   2   8       19.87       23.00      2.49 o 
  -3   2   8       13.43       17.19      4.42 o 
  -2   2   8       27.94       26.63      2.34 o 
  -1   2   8       49.56       45.17      2.46 o 
   0   2   8       85.19       90.60      3.43 o 
   1   2   8       93.80       84.86      3.74 o 
   2   2   8      154.92      148.98      3.63 o 
   3   2   8      205.04      193.47      7.27 o 
   4   2   8      176.97      164.27     11.69 o 
   5   2   8      154.27      140.62      5.93 o 
   6   2   8       53.77       57.86      3.21 o 
   7   2   8       18.58       17.65      2.52 o 
  -4   3   8       13.12       16.34      3.41 o 
  -3   3   8       23.01       22.87      3.68 o 
  -2   3   8       39.80       42.25      4.64 o 
  -1   3   8       23.31       19.23      3.05 o 
   0   3   8       66.29       62.26      2.89 o 
   1   3   8       25.13       22.21      4.47 o 
   2   3   8       51.69       46.91      2.53 o 
   3   3   8       18.60       20.07      1.91 o 
   4   3   8       31.36       26.57      3.52 o 
   5   3   8       12.60       14.01      2.90 o 
   6   3   8       31.45       31.32      4.37 o 
   7   3   8       36.18       34.35      4.67 o 
  -3   4   8        3.27        6.94      2.10 o 
  -2   4   8       12.01        8.22      2.03 o 
  -1   4   8        4.01        2.73      1.51 o 
   0   4   8       36.08       30.45      2.40 o 
   1   4   8       35.02       29.49      2.77 o 
   2   4   8       24.76       22.46      2.16 o 
   3   4   8       20.61       19.78      2.08 o 
   4   4   8       13.39       14.83      2.37 o 
   5   4   8       39.45       37.10      4.46 o 
   6   4   8        4.46        5.83      2.18 o 
   7   4   8        5.39        4.53      1.95 o 
  -3   5   8        6.07        9.58      2.71 o 
  -2   5   8        3.17        3.44      1.59 o 
  -1   5   8       23.18       33.80      4.23 o 
   0   5   8       23.13       16.41      1.96 o 
   1   5   8       11.36        8.89      1.46 o 
   2   5   8       78.89       66.53      3.30 o 
   3   5   8       24.13       25.42      2.46 o 
   4   5   8       32.35       27.59      3.39 o 
   5   5   8       22.55       25.86      4.46 o 
   6   5   8       19.43       26.47      4.78 o 
  -2   6   8        5.18        7.13      2.17 o 
  -1   6   8        4.92        9.54      2.57 o 
   0   6   8        0.47        0.75      0.85 o 
   1   6   8       27.75       34.34      2.89 o 
   2   6   8        1.87        1.53      0.75 o 
   3   6   8       16.41       16.05      2.04 o 
   4   6   8       31.60       33.11      2.99 o 
   5   6   8        0.94        0.54      0.84 o 
   6   6   8        7.97       11.30      3.40 o 
   0   7   8       15.88       19.65      2.47 o 
   1   7   8        6.94        8.82      1.59 o 
   2   7   8        9.62        8.72      1.57 o 
   3   7   8        3.07        4.81      3.17 o 
   4   7   8        4.47        4.83      2.55 o 
   5   7   8        9.48       10.41      1.88 o 
  -1  -6   9        4.02        6.11      1.99 o 
   0  -6   9       10.47       14.59      3.02 o 
  -3  -5   9        3.04        3.46      1.16 o 
  -2  -5   9        6.02        3.38      1.66 o 
  -1  -5   9        1.41        2.75      1.45 o 
   0  -5   9       32.27       42.44      4.70 o 
   1  -5   9        0.11        2.40      1.40 o 
   2  -5   9        5.21        7.20      2.14 o 
  -4  -4   9       14.36       14.56      2.10 o 
  -3  -4   9        4.72        5.07      1.36 o 
  -2  -4   9        6.97        7.12      1.67 o 
  -1  -4   9       13.18       15.36      2.99 o 
   0  -4   9       24.74       25.34      3.65 o 
   1  -4   9        3.10        4.64      1.73 o 
   2  -4   9       18.75       24.38      3.74 o 
   3  -4   9        0.87        1.13      0.98 o 
  -4  -3   9        3.67        3.71      1.12 o 
  -3  -3   9       22.69       20.66      2.47 o 
  -2  -3   9        7.05        5.54      1.28 o 
  -1  -3   9       43.56       46.27      2.95 o 
   0  -3   9        1.05        1.09      1.07 o 
   1  -3   9       48.43       51.61      4.22 o 
   2  -3   9       51.28       51.47      3.25 o 
   3  -3   9        4.86        3.86      2.43 o 
   4  -3   9       13.46       11.88      4.89 o 
  -5  -2   9        2.49        2.12      1.12 o 
  -4  -2   9       16.85       19.28      2.39 o 
  -3  -2   9       16.57       16.65      2.11 o 
  -2  -2   9        3.80        4.36      1.55 o 
  -1  -2   9        6.20        3.85      1.05 o 
   0  -2   9        1.88        2.85      0.92 o 
   1  -2   9       67.60       63.45      4.54 o 
   2  -2   9       18.27       14.07      1.79 o 
   3  -2   9       13.31       10.15      1.61 o 
   4  -2   9       11.95       13.08      1.95 o 
   5  -2   9        3.42        4.45      1.38 o 
  -5  -1   9       17.50       18.05      3.14 o 
  -4  -1   9        8.77        7.55      1.45 o 
  -3  -1   9        7.44        8.68      1.50 o 
  -2  -1   9       21.70       23.03      2.41 o 
  -1  -1   9       10.10        9.03      1.46 o 
   0  -1   9       23.01       25.19      2.23 o 
   1  -1   9       40.41       41.31      4.01 o 
   2  -1   9       54.64       55.61      2.92 o 
   3  -1   9       12.58       11.57      1.66 o 
   4  -1   9        4.91        6.26      1.34 o 
   5  -1   9        8.54        8.99      1.67 o 
   6  -1   9        0.26        1.44      1.17 o 
  -4   0   9       16.16       19.46      2.38 o 
  -3   0   9       42.73       47.06      3.39 o 
  -2   0   9       11.13       13.13      2.04 o 
  -1   0   9       48.95       44.31      6.34 o 
   0   0   9       16.94       14.35      1.78 o 
   1   0   9       15.67       15.68      1.71 o 
   2   0   9       27.19       25.93      2.25 o 
   3   0   9       31.83       31.34      2.53 o 
   4   0   9       19.89       17.91      2.99 o 
   5   0   9        1.41        1.86      1.01 o 
   6   0   9        4.29        2.79      1.53 o 
  -4   1   9       15.40       15.65      2.18 o 
  -3   1   9       51.88       53.87      7.12 o 
  -2   1   9        0.31        1.61      0.82 o 
  -1   1   9       18.42       16.96      1.92 o 
   0   1   9       19.23       19.24      1.97 o 
   1   1   9       35.56       42.46      2.39 o 
   2   1   9       10.74       10.37      1.41 o 
   3   1   9       38.46       42.19      2.60 o 
   4   1   9       25.39       24.98      2.32 o 
   5   1   9        0.19        0.80      0.98 o 
   6   1   9       16.60       16.02      2.12 o 
  -4   2   9        0.45        1.50      1.65 o 
  -3   2   9       10.21        7.29      1.87 o 
  -2   2   9       12.91       16.20      1.99 o 
  -1   2   9       13.00       14.19      3.66 o 
   0   2   9       19.17       22.20      2.09 o 
   1   2   9       80.79       77.30      3.68 o 
   2   2   9        0.43        1.96      0.63 o 
   3   2   9       49.62       48.12      2.64 o 
   4   2   9        0.36        0.69      0.98 o 
   5   2   9       27.91       32.26      2.79 o 
   6   2   9       13.28        9.10      2.72 o 
  -3   3   9        0.16       -0.45      1.41 o 
  -2   3   9        1.14        2.71      1.72 o 
  -1   3   9       11.38        8.29      2.13 o 
   0   3   9       12.24       10.56      2.26 o 
   1   3   9       10.31        9.53      1.46 o 
   2   3   9        5.24        4.07      1.00 o 
   3   3   9       66.44       63.65      3.03 o 
   4   3   9        2.02        1.11      1.01 o 
   5   3   9       35.50       41.03      4.79 o 
   6   3   9        3.05        3.83      1.92 o 
  -3   4   9        3.89        7.21      2.17 o 
  -2   4   9        4.14        4.48      1.84 o 
  -1   4   9        1.37        0.41      1.09 o 
   0   4   9       19.46       21.95      3.50 o 
   1   4   9       11.43       10.29      2.63 o 
   2   4   9        0.45        0.63      0.65 o 
   3   4   9       20.07       16.98      2.01 o 
   4   4   9        0.16        0.55      1.15 o 
   5   4   9        3.03        1.76      1.25 o 
   6   4   9       12.70        8.97      2.89 o 
  -2   5   9        6.58        6.61      2.28 o 
  -1   5   9        1.02        1.40      1.16 o 
   0   5   9        0.90        1.16      1.35 o 
   1   5   9        4.48        5.52      1.38 o 
   2   5   9        3.14        4.60      1.15 o 
   3   5   9        1.63        1.67      0.83 o 
   4   5   9        5.88        4.57      1.24 o 
   5   5   9        0.17        2.55      1.56 o 
   6   5   9        9.00        9.28      2.60 o 
   0   6   9       19.29       20.27      3.38 o 
   1   6   9       10.47       10.17      1.69 o 
   2   6   9       15.07       18.02      2.29 o 
   3   6   9        0.23       -0.71      0.68 o 
   4   6   9        8.64       12.58      1.87 o 
   5   6   9        0.60       -0.15      1.24 o 
   2   7   9       13.69       11.12      2.38 o 
   3   7   9       12.68       12.23      1.82 o 
   4   7   9        1.48        3.44      2.39 o 
  -1  -5  10        0.07       -0.34      1.23 o 
   0  -5  10        1.63        3.77      1.71 o 
  -3  -4  10        5.57        8.33      1.70 o 
  -2  -4  10        2.34        4.11      1.22 o 
  -1  -4  10       15.44       17.88      3.19 o 
   0  -4  10       20.60       19.12      3.30 o 
   1  -4  10        8.32       11.66      2.55 o 
   2  -4  10        1.76        1.27      1.34 o 
  -3  -3  10        5.51        7.49      1.68 o 
  -2  -3  10        1.73        2.05      1.02 o 
  -1  -3  10        5.56        9.05      2.33 o 
   0  -3  10        2.26        2.55      1.41 o 
   1  -3  10       16.76       15.45      2.83 o 
   2  -3  10        3.80        5.20      1.88 o 
   3  -3  10        4.93        6.11      1.49 o 
  -4  -2  10        5.68        6.04      1.43 o 
  -3  -2  10       11.03       12.09      1.97 o 
  -2  -2  10        9.70        7.98      1.55 o 
  -1  -2  10       20.22       25.84      2.54 o 
   0  -2  10       23.61       23.49      3.48 o 
   1  -2  10       18.19       20.82      3.25 o 
   2  -2  10        1.14        2.74      1.42 o 
   3  -2  10        5.69        4.82      1.39 o 
   4  -2  10        1.59        2.61      1.48 o 
  -4  -1  10        4.95        6.83      4.42 o 
  -3  -1  10        8.60        9.78      1.67 o 
  -2  -1  10       17.06       18.38      2.27 o 
  -1  -1  10        5.80        3.81      1.08 o 
   0  -1  10       17.84       17.79      2.01 o 
   1  -1  10       30.93       31.82      3.84 o 
   2  -1  10       11.30        9.33      2.09 o 
   3  -1  10       11.37       13.31      1.94 o 
   4  -1  10        9.30       12.65      1.98 o 
   5  -1  10        2.62        1.06      1.24 o 
  -3   0  10        4.63        4.14      1.29 o 
  -2   0  10        5.77        5.75      1.36 o 
  -1   0  10       33.81       36.92      2.91 o 
   0   0  10        9.85        7.89      1.43 o 
   1   0  10       33.70       32.39      3.75 o 
   2   0  10       36.30       34.50      3.87 o 
   3   0  10        3.07        3.93      1.05 o 
   4   0  10        8.55       10.11      1.67 o 
   5   0  10        2.26        4.48      1.45 o 
  -3   1  10        5.56        7.69      2.10 o 
  -2   1  10       16.10       21.89      2.39 o 
  -1   1  10       20.42       27.69      3.79 o 
   0   1  10        8.31        9.15      1.47 o 
   1   1  10        9.40       11.18      1.58 o 
   2   1  10        0.82        2.52      1.16 o 
   3   1  10       25.14       31.88      2.64 o 
   4   1  10       21.97       23.69      2.41 o 
   5   1  10        1.18        2.09      1.00 o 
   6   1  10        8.46       10.08      2.00 o 
  -3   2  10        1.43        3.07      1.54 o 
  -2   2  10        2.42        1.01      1.27 o 
  -1   2  10       16.52       19.64      3.42 o 
   0   2  10       10.07       12.22      2.51 o 
   1   2  10       55.47       51.65      4.10 o 
   2   2  10       17.49       19.77      2.94 o 
   3   2  10       18.66       22.46      3.28 o 
   4   2  10       20.39       24.82      3.70 o 
   5   2  10       16.20       17.24      3.33 o 
   6   2  10        0.17       -0.39      1.63 o 
  -2   3  10        0.22        1.58      1.28 o 
  -1   3  10        1.06        0.74      1.23 o 
   0   3  10        9.95       14.86      2.82 o 
   1   3  10        1.00        2.96      1.34 o 
   2   3  10        0.73        0.65      0.69 o 
   4   3  10       21.65       29.26      3.99 o 
   5   3  10        5.26        7.92      2.41 o 
   6   3  10        1.00        1.30      1.75 o 
  -1   4  10       22.66       25.44      3.90 o 
   0   4  10        3.86        3.81      1.60 o 
   1   4  10       24.98       24.34      3.53 o 
   2   4  10       16.57       20.72      3.40 o 
   3   4  10        5.16        5.49      1.23 o 
   4   4  10       22.52       31.66      4.50 o 
   0   5  10       21.21       16.14      3.01 o 
   1   5  10        0.29        1.41      1.17 o 
   2   5  10       10.02        7.86      1.44 o 
   3   5  10        9.10       10.70      1.96 o 
   4   5  10        8.25        9.39      2.70 o 
   5   5  10       10.40       17.09      3.54 o 
   1   6  10       16.68       18.75      3.42 o 
   2   6  10        1.69        3.26      1.00 o 
   3   6  10       10.60        9.31      1.70 o 
   4   6  10        3.24        2.51      1.07 o 
  -1  -3  11        4.16        6.08      2.35 o 
   0  -3  11        8.83        7.76      2.43 o 
   1  -3  11        4.33        5.13      2.14 o 
   2  -3  11        9.71       12.78      2.97 o 
  -2  -2  11        4.84        5.53      1.48 o 
  -1  -2  11       10.57       13.59      2.91 o 
   0  -2  11       22.41       21.06      3.64 o 
   1  -2  11        3.03        4.39      1.93 o 
   2  -2  11       17.39       21.00      3.56 o 
   3  -2  11        1.30        0.37      1.51 o 
  -2  -1  11        8.98       11.29      1.97 o 
  -1  -1  11       11.88       13.10      2.04 o 
   0  -1  11        5.40        8.90      2.29 o 
   1  -1  11        8.01        6.47      2.06 o 
   2  -1  11       13.07       13.89      2.91 o 
   3  -1  11        2.91        6.98      2.22 o 
   4  -1  11        8.24        8.99      1.82 o 
  -2   0  11        0.78        1.02      1.03 o 
  -1   0  11       10.47       12.50      1.81 o 
   0   0  11       14.73       18.13      3.79 o 
   1   0  11        4.57        5.76      1.67 o 
   2   0  11        6.75        6.82      1.95 o 
   3   0  11        3.18        4.89      1.71 o 
   4   0  11       10.22       10.16      1.86 o 
  -2   1  11        9.44       10.07      1.72 o 
  -1   1  11       18.43       20.47      2.37 o 
   0   1  11        1.87        1.54      0.89 o 
   1   1  11       25.09       17.24      2.87 o 
   2   1  11       12.16       15.12      2.69 o 
   3   1  11       11.66       11.66      2.31 o 
   4   1  11        2.47        5.39      1.40 o 
  -2   2  11        8.95       10.99      2.66 o 
  -1   2  11        5.05        7.05      2.15 o 
   0   2  11       21.93       24.51      3.72 o 
   1   2  11        6.94        6.97      2.20 o 
   3   2  11        3.63        3.57      1.88 o 
   4   2  11       23.42       25.81      4.18 o 
   5   2  11       10.70       14.13      3.53 o 
  -1   3  11       23.15       24.00      3.62 o 
   0   3  11       19.73       23.48      3.65 o 
   1   3  11       15.90       18.26      3.17 o 
   3   3  11       16.47       18.01      3.20 o 
   4   3  11       11.47       13.25      2.94 o 
   0   4  11       20.52       27.78      4.20 o 
   1   4  11        0.08        1.03      1.23 o 
   2   4  11       34.58       49.57      4.99 o 
   4   4  11       35.01       41.88      5.08 o 
   2   5  11        0.13        0.89      1.15 o 
   1  -1  12        7.98        8.94      2.64 o 
   0   0  12       33.59       34.81      4.38 o 
   1   0  12        4.96        6.61      2.15 o 
   2   0  12       31.12       35.61      4.51 o 
   0   1  12        2.18        4.63      1.35 o 
   1   1  12        3.84        5.35      1.94 o 
                                                 
